# Supplementary material for: Hyperstable EGF-like bleogen derived from cactus accelerates corneal healing in rats
Source: Front Pharmacol. 2022 Aug 16;13:942168. doi: 10.3389/fphar.2022.942168 (PMC9424907; doi:10.3389/fphar.2022.942168)
Supplement: Supplementary file 1 [file Table1.XLS]

Gene ID	Gene Symbol	Type	log2 (EGF / Blank)	Qvalue (EGF / Blank)
10003	NAALAD2	mRNA	1.404680209	0.001307181
100101467	ZSCAN30	mRNA	-1.941011164	7.19E-04
10011	SRA1	mRNA	0.521605076	7.09E-05
100128927	ZBTB42	mRNA	-1.67953456	9.49E-10
100129480	MKRN2OS	mRNA	-1.636711023	4.81E-05
100129484	LOC100129484	mRNA	-1.565640843	5.70E-06
100130361	CXorf49	mRNA	2.114641816	0.008498837
100130370	LOC100130370	lncRNA	-2.329765684	5.44E-12
100130890	TSTD3	mRNA	-0.827632928	0.003884151
100131187	TSTD1	mRNA	-1.301877393	3.46E-06
100131827	ZNF717	mRNA	-1.025283437	0.014920725
100132074	FOXO6	mRNA	-2.68289906	1.50E-08
100132994	CXorf49B	mRNA	2.114641816	0.008498837
100133941	CD24	mRNA	-1.174984999	9.76E-55
100134934	TEN1	mRNA	-0.870208459	2.11E-06
100134938	UPK3BL1	mRNA	-1.130332007	6.28E-19
100137049	PLA2G4B	mRNA	-0.893594035	0.001947223
10014	HDAC5	mRNA	-1.986535793	2.26E-47
10018	BCL2L11	mRNA	-0.829607249	6.34E-11
10019	SH2B3	mRNA	1.738654849	1.13E-39
1002	CDH4	mRNA	1.896048508	0.003246123
10020	GNE	mRNA	0.838808933	8.40E-06
10025	MED16	mRNA	-0.72124797	2.69E-08
100271927	RASA4B	mRNA	-0.895821422	0.017206687
100287171	WASHC1	mRNA	-0.705123849	8.03E-17
100287898	TTC34	mRNA	-2.585902523	0.028629324
100287932	TIMM23	mRNA	0.612488591	3.09E-10
100288142	NBPF20	mRNA	0.623112018	7.53E-06
100289635	ZNF605	mRNA	-1.50566717	1.11E-12
1003	CDH5	mRNA	-4.609497836	1.32E-09
100302652	GPR75-ASB3	mRNA	1.105290474	1.02E-04
100302736	TMED7-TICAM2	mRNA	1.29939063	3.13E-18
100310812	SPDYE2B	mRNA	-0.717427665	0.006692982
10039	PARP3	mRNA	-1.466580146	0.002063854
10044	SH2D3C	mRNA	-3.250788993	1.42E-07
100462981	MTRNR2L2	mRNA	-0.691530553	5.89E-22
100462983	MTRNR2L3	mRNA	-0.660316079	3.37E-05
100463486	MTRNR2L8	mRNA	-0.721766538	3.74E-21
100506084	ARL17B	mRNA	-0.959473386	0.001998887
100506127	GVQW3	mRNA	-1.188214469	1.87E-05
100506144	TMEM35B	mRNA	-0.999034094	3.06E-10
100507436	MICA	mRNA	0.550559204	9.15E-09
10052	GJC1	mRNA	0.59813171	5.21E-07
100526693	ARPC4-TTLL3	mRNA	-1.33327535	0.004316401
100526737	RBM14-RBM4	mRNA	2.096359236	2.67E-05
100526739	CENPS-CORT	mRNA	-1.171508072	9.74E-06
100526783	C15orf38-AP3S2	mRNA	-1.559653077	1.96E-04
100534592	URGCP-MRPS24	mRNA	1.870801949	0.017243889
10054	UBA2	mRNA	0.573785889	2.12E-13
10056	FARSB	mRNA	0.64440104	9.94E-11
10057	ABCC5	mRNA	-0.724095175	6.62E-10
10061	ABCF2	mRNA	0.652853065	3.02E-16
10062	NR1H3	mRNA	-1.220786005	7.98E-09
100631383	FAM47E-STBD1	mRNA	-5.048685379	0.00543081
10076	PTPRU	mRNA	-0.914093248	1.55E-22
10078	TSSC4	mRNA	0.715078049	6.82E-11
10079	ATP9A	mRNA	-2.293664703	2.53E-71
1008	CDH10	mRNA	-1.56390471	1.12E-04
10082	GPC6	mRNA	-0.714156656	1.15E-12
10084	PQBP1	mRNA	0.501236055	3.70E-08
10085	EDIL3	mRNA	-1.774109629	2.49E-142
100861412	FSBP	mRNA	-6.504616516	7.00E-06
10090	UST	mRNA	-0.681220803	1.44E-08
100996709	LOC100996709	mRNA	-0.828454606	4.86E-05
100996720	LOC100996720	lncRNA	-1.459427435	1.35E-09
100996741	100996741	mRNA	-0.735696493	1.02E-04
100996763	NOTCH2NLB	mRNA	-0.545994941	0.028433317
100996928	C7orf55-LUC7L2	mRNA	-0.727210127	0.005767771
101	ADAM8	mRNA	2.530811527	3.85E-206
10100	TSPAN2	mRNA	1.475002283	4.65E-04
10103	TSPAN1	mRNA	-0.726087388	1.57E-21
10105	PPIF	mRNA	0.811120586	6.77E-33
10106	CTDSP2	mRNA	-0.669455221	1.39E-23
101060179	LOC101060179	mRNA	-1.719710941	9.88E-07
101060321	TBC1D3G	mRNA	-1.713537343	5.82E-04
101060389	TBC1D3D	mRNA	-0.590657724	0.03928517
10113	PREB	mRNA	0.622180931	1.28E-12
10116	FEM1B	mRNA	-0.956810782	3.01E-19
10123	ARL4C	mRNA	1.610865649	2.51E-74
10126	DNAL4	mRNA	-2.022362648	3.47E-22
10133	OPTN	mRNA	-1.027907867	1.85E-30
10134	BCAP31	mRNA	0.533793777	1.88E-12
101410538	MMP24OS	mRNA	-1.256037748	1.10E-33
10143	CLEC3A	mRNA	-4.429432768	0.008915555
10161	LPAR6	mRNA	-1.293070923	1.04E-13
10166	SLC25A15	mRNA	0.840137908	4.33E-13
10168	ZNF197	mRNA	-1.251689446	4.61E-10
1018	CDK3	mRNA	-0.639971641	0.01578023
10181	RBM5	mRNA	-0.512456341	4.83E-07
10188	TNK2	mRNA	0.639725745	2.31E-08
10189	ALYREF	mRNA	0.773563856	6.15E-16
10190	TXNDC9	mRNA	0.681721646	5.24E-13
101927423	PANO1	mRNA	-1.266536696	0.005151235
101928635	LOC101928635	mRNA	-1.55850368	0.026134923
101929479	LOC101929479	pseudo	-0.607521376	9.22E-05
10194	TSHZ1	mRNA	-0.634428648	0.003636286
10196	PRMT3	mRNA	0.767522823	1.72E-17
10197	PSME3	mRNA	0.614087553	2.57E-17
1020	CDK5	mRNA	-0.875861076	5.90E-07
10209	EIF1	mRNA	0.753949313	1.10E-27
10211	FLOT1	mRNA	-0.671436021	8.17E-13
10212	DDX39A	mRNA	1.144337637	7.15E-42
10213	PSMD14	mRNA	0.874275663	6.95E-27
10217	CTDSPL	mRNA	-0.657915781	5.24E-15
10219	KLRG1	mRNA	2.475799326	0.02531742
1022	CDK7	mRNA	0.643855591	1.08E-16
10220	GDF11	mRNA	0.961537194	1.46E-15
10221	TRIB1	mRNA	2.571653275	3.84E-118
102288414	C11orf98	mRNA	0.639972177	1.15E-12
10233	LRRC23	mRNA	-0.785829251	0.026588737
10244	RABEPK	mRNA	0.880704745	3.42E-24
10248	POP7	mRNA	0.90228865	1.62E-23
1026	CDKN1A	mRNA	1.529321003	4.40E-11
10269	ZMPSTE24	mRNA	0.55777141	2.59E-15
1027	CDKN1B	mRNA	-0.661408417	3.47E-10
102723547	CSAG2	mRNA	-1.389406054	0.040197833
102723750	LOC102723750	mRNA	-3.264228557	0.001200336
102723859	TBC1D3E	mRNA	-0.609989595	0.00153612
102724023	GATD3B	mRNA	-0.599357257	1.43E-09
102724159	LOC102724159	mRNA	0.572810208	2.02E-10
102724219	LOC102724219	mRNA	0.713612325	0.005721124
102724265	LOC102724265	mRNA	4.71990133	0.035989319
102724398	CH507-42P11.6	mRNA	-1.621447552	0.001084338
102724488	LOC102724488	mRNA	-2.930067203	2.69E-36
102724770	LOC102724770	mRNA	-3.780706555	1.19E-09
102724788	LOC102724788	mRNA	-4.297094216	7.77E-60
102724965	LOC102724965	mRNA	-2.788875598	0.015439458
10276	NET1	mRNA	0.847333581	1.59E-38
10278	EFS	mRNA	-1.569856466	1.21E-20
10280	SIGMAR1	mRNA	0.509657228	2.14E-08
1029	CDKN2A	mRNA	-1.03530083	6.83E-38
10295	BCKDK	mRNA	-0.645913807	5.13E-07
103	ADAR	mRNA	-1.150850745	7.56E-57
1030	CDKN2B	mRNA	-1.716288938	2.13E-71
1031	CDKN2C	mRNA	-0.75237449	7.84E-06
10314	LANCL1	mRNA	-0.604392709	1.35E-13
10318	TNIP1	mRNA	0.634823417	3.72E-06
1032	CDKN2D	mRNA	1.670262441	1.46E-15
10325	RRAGB	mRNA	-0.940197432	2.34E-08
10327	AKR1A1	mRNA	-0.516583504	2.28E-10
10331	B3GNT3	mRNA	1.826912208	4.75E-54
10346	TRIM22	mRNA	-4.110862239	1.77E-286
10360	NPM3	mRNA	0.83672879	3.90E-15
10362	HMG20B	mRNA	-0.538563864	1.38E-09
10363	HMG20A	mRNA	-0.688859906	2.73E-07
10367	MICU1	mRNA	-0.582317417	5.38E-12
10370	CITED2	mRNA	-1.617556686	1.41E-45
10371	SEMA3A	mRNA	0.827424191	1.14E-19
10376	TUBA1B	mRNA	0.953292742	1.85E-54
10379	IRF9	mRNA	-1.551710407	1.21E-44
10381	TUBB3	mRNA	1.239545301	1.59E-69
10383	TUBB4B	mRNA	0.94611586	3.73E-50
10384	BTN3A3	mRNA	-1.335918327	2.69E-28
10388	SYCP2	mRNA	1.214087065	0.047636849
10392	NOD1	mRNA	-0.637147955	3.14E-06
10395	DLC1	mRNA	0.793765244	2.96E-10
10396	ATP8A1	mRNA	-1.227787594	0.001885499
10397	NDRG1	mRNA	0.844259742	4.55E-26
104	ADARB1	mRNA	0.736965954	0.001218267
10401	PIAS3	mRNA	-0.508663206	2.45E-08
10402	ST3GAL6	mRNA	1.791118885	7.66E-05
10410	IFITM3	mRNA	-1.322355313	3.18E-42
10411	RAPGEF3	mRNA	0.869128048	0.025684326
10417	SPON2	mRNA	-1.806258742	1.43E-09
10420	TESK2	mRNA	-0.698912645	0.00631798
10424	PGRMC2	mRNA	-0.886753056	1.63E-27
10430	TMEM147	mRNA	0.713713414	1.76E-12
10432	RBM14	mRNA	0.609952846	1.35E-14
10435	CDC42EP2	mRNA	1.356683713	3.61E-33
10436	EMG1	mRNA	0.760799987	5.07E-13
10440	TIMM17A	mRNA	0.712210682	7.85E-17
10444	ZER1	mRNA	-1.160553027	3.41E-21
10449	ACAA2	mRNA	-1.319566867	0.018601776
10451	VAV3	mRNA	-2.964319518	1.87E-147
10452	TOMM40	mRNA	0.712227019	2.28E-19
10454	TAB1	mRNA	-0.769454378	1.09E-12
10457	GPNMB	mRNA	-1.712031266	1.24E-109
10458	BAIAP2	mRNA	0.510160798	1.10E-12
10468	FST	mRNA	3.598041555	1.26E-281
10469	TIMM44	mRNA	0.576651014	1.10E-09
10475	TRIM38	mRNA	-0.697638256	2.61E-14
10483	SEC23B	mRNA	0.833841129	4.05E-33
10490	VTI1B	mRNA	-0.928830068	0.035065629
104909134	LINC02210-CRHR1	mRNA	-0.93829501	0.026447154
10494	STK25	mRNA	-0.583784759	5.73E-04
10499	NCOA2	mRNA	-1.101877934	5.93E-27
1050	CEBPA	mRNA	-0.617114352	0.00174172
10500	SEMA6C	mRNA	0.749647083	0.048118299
10501	SEMA6B	mRNA	-1.218125597	1.44E-14
10505	SEMA4F	mRNA	-0.600311383	0.03080009
1051	CEBPB	mRNA	0.852905093	2.69E-12
10512	SEMA3C	mRNA	-1.598132717	7.36E-80
10514	MYBBP1A	mRNA	0.575900251	3.13E-17
1052	CEBPD	mRNA	-0.683680866	1.73E-04
10522	DEAF1	mRNA	-0.652425768	8.59E-09
10525	HYOU1	mRNA	0.985840963	2.84E-57
10528	NOP56	mRNA	0.669801246	1.19E-12
10529	NEBL	mRNA	-2.966561788	1.45E-163
10531	PITRM1	mRNA	0.860627525	1.28E-30
10534	SSSCA1	mRNA	0.687998367	1.63E-06
105371763	LOC105371763	lncRNA	-1.007648914	0.034014135
105372269	LOC105372269	mRNA	-5.044251579	0.005485833
105373132	105373132	mRNA	-1.730450712	1.36E-05
105373311	LOC105373311	lncRNA	1.405872566	0.035785733
105374013	LOC105374013	mRNA	-1.689399023	0.010312086
105375355	UPK3B	mRNA	-2.160317046	6.78E-74
105376204	LOC105376204	mRNA	-1.863600193	0.001508528
105376906	LOC105376906	other	-1.39524289	0.00612832
10539	GLRX3	mRNA	0.728386099	2.76E-26
1054	CEBPG	mRNA	0.948471318	7.33E-16
10544	PROCR	mRNA	0.706851238	1.27E-10
10549	PRDX4	mRNA	0.806802941	1.11E-15
10551	AGR2	mRNA	-4.070770846	5.90E-121
10559	SLC35A1	mRNA	-1.52624131	2.91E-13
10560	SLC19A2	mRNA	0.504455534	0.001969837
10561	IFI44	mRNA	-1.254015317	7.10E-35
10562	OLFM4	mRNA	-5.741013537	6.49E-98
10575	CCT4	mRNA	0.639620287	1.27E-18
10576	CCT2	mRNA	0.885023782	6.83E-35
10580	SORBS1	mRNA	1.46060419	3.13E-07
10581	IFITM2	mRNA	-0.973660426	8.18E-19
10585	POMT1	mRNA	-0.849749063	3.63E-13
10589	DRAP1	mRNA	1.973699249	3.85E-66
10598	AHSA1	mRNA	0.836345803	5.30E-43
10602	CDC42EP3	mRNA	-0.562080762	5.09E-10
10603	SH2B2	mRNA	-1.757520575	1.60E-04
10606	PAICS	mRNA	0.623237224	1.61E-19
10608	MXD4	mRNA	-2.0348915	3.07E-66
10610	ST6GALNAC2	mRNA	-2.418629934	3.09E-80
1062	CENPE	mRNA	0.722159293	2.80E-11
10620	ARID3B	mRNA	1.09020035	2.82E-15
10622	POLR3G	mRNA	1.51602395	2.29E-15
10625	IVNS1ABP	mRNA	-1.261982999	3.93E-62
10628	TXNIP	mRNA	-1.515938798	1.93E-07
10636	RGS14	mRNA	0.85875536	6.73E-10
10652	YKT6	mRNA	0.50301565	5.20E-15
10678	B3GNT2	mRNA	0.529465779	2.24E-06
106821730	BUB1B-PAK6	mRNA	0.78547554	3.12E-06
10686	CLDN16	mRNA	-2.698769158	4.23E-10
10691	GMEB1	mRNA	1.018861502	1.25E-09
10693	CCT6B	mRNA	-2.277447767	2.43E-05
10694	CCT8	mRNA	0.670081307	7.35E-17
107	ADCY1	mRNA	1.059361736	4.34E-07
10712	FAM189B	mRNA	-0.804211522	0.015516609
10717	AP4B1	mRNA	0.819075836	1.07E-09
10723	SLC12A7	mRNA	1.22857404	1.49E-24
10726	NUDC	mRNA	0.716438985	3.91E-27
10728	PTGES3	mRNA	0.680850896	4.65E-33
10733	PLK4	mRNA	0.637731322	4.58E-11
10736	SIX2	mRNA	-6.383701447	1.34E-05
10741	RBBP9	mRNA	-0.845071815	6.70E-09
10763	NES	mRNA	-1.058135503	0.014643563
10766	TOB2	mRNA	-0.543719821	9.08E-11
10767	HBS1L	mRNA	0.569578962	2.50E-12
10782	ZNF274	mRNA	0.698478566	7.70E-05
10785	WDR4	mRNA	0.839183878	3.03E-10
10797	MTHFD2	mRNA	1.190228513	1.17E-25
107983993	UPK3BL2	mRNA	-0.896530024	4.72E-05
107983998	LOC107983998	mRNA	-1.350387124	0.033005833
107984126	LOC107984126	mRNA	-4.33960498	0.001762766
107984203	LOC107984203	mRNA	-1.661171349	1.92E-05
107984282	LOC107984282	lncRNA	-2.366526915	0.027733458
107984355	LOC107984355	mRNA	2.071256389	3.30E-04
107985246	LOC107985246	lncRNA	-0.966684268	0.021774801
107985388	LOC107985388	mRNA	-1.573005022	0.011540212
107985476	LOC107985476	mRNA	-0.556440452	0.005994366
107985770	LOC107985770	lncRNA	-1.865565097	0.004130271
107985803	LOC107985803	pseudo	-1.152352865	0.009875954
107985939	LOC107985939	lncRNA	2.022476702	0.001114218
107986113	LOC107986113	mRNA	-1.652431099	0.002655177
107986163	LOC107986163	lncRNA	-2.266746158	0.002423641
107986211	LOC107986211	mRNA	-1.287886567	0.00783068
107986596	LOC107986596	mRNA	-3.236172336	8.63E-04
107986762	LOC107986762	mRNA	1.614544557	0.017775745
107986800	LOC107986800	mRNA	-0.525416039	0.041436832
107987237	LOC107987237	mRNA	-1.79794783	0.00658229
107987289	LOC107987289	mRNA	-5.387805888	0.001262066
107987364	LOC107987364	mRNA	-2.988926568	0.009305426
10799	RPP40	mRNA	0.749492299	5.34E-08
10802	SEC24A	mRNA	0.548194393	2.67E-08
10807	ENTR1	mRNA	0.770027331	9.76E-30
10808	HSPH1	mRNA	1.099088633	2.79E-77
10809	STARD10	mRNA	-0.596282439	4.17E-04
10811	NOXA1	mRNA	-2.853844734	2.67E-07
10813	UTP14A	mRNA	0.515283898	5.60E-09
10817	FRS3	mRNA	-1.860872191	6.73E-05
10826	FAXDC2	mRNA	-2.359155108	2.37E-13
10846	PDE10A	mRNA	3.10066986	8.18E-08
10849	CD3EAP	mRNA	1.071685674	1.92E-15
10856	RUVBL2	mRNA	0.718967111	5.10E-26
10861	SLC26A1	mRNA	-1.108527451	0.044970806
10865	ARID5A	mRNA	-1.74906156	2.28E-14
10868	USP20	mRNA	-0.513657147	2.20E-04
10874	NMU	mRNA	-0.85520652	5.83E-12
10884	MRPS30	mRNA	0.752103529	1.51E-18
10885	WDR3	mRNA	0.796165066	5.03E-20
10891	PPARGC1A	mRNA	-6.094604851	8.88E-11
10892	MALT1	mRNA	0.747071934	3.42E-17
10898	CPSF4	mRNA	-0.674943392	6.39E-07
109	ADCY3	mRNA	0.550100415	9.61E-13
10900	RUNDC3A	mRNA	1.756929807	0.03849587
10901	DHRS4	mRNA	-1.039057907	1.65E-08
10902	BRD8	mRNA	-0.515900575	1.81E-07
10903	MTMR11	mRNA	-1.323272239	1.33E-18
10906	TRAFD1	mRNA	-1.022771059	9.64E-26
10907	TXNL4A	mRNA	0.672130417	6.93E-15
10910	SUGT1	mRNA	0.592403689	2.77E-12
10913	EDAR	mRNA	-2.5092398	1.94E-07
10914	PAPOLA	mRNA	0.589384922	7.75E-22
10916	MAGED2	mRNA	-0.723165655	3.84E-15
10920	COPS8	mRNA	0.526239093	3.53E-09
10922	FASTK	mRNA	-0.524000669	2.54E-04
10936	GPR75	mRNA	1.06784541	0.001351128
10940	POP1	mRNA	1.093775477	4.64E-20
10946	SF3A3	mRNA	0.564582702	3.28E-19
10950	BTG3	mRNA	0.626478817	1.90E-06
10952	SEC61B	mRNA	0.51913216	1.05E-07
10957	PNRC1	mRNA	-1.714576481	2.72E-28
10962	MLLT11	mRNA	1.282635164	3.34E-23
10963	STIP1	mRNA	0.805718725	4.72E-27
10964	IFI44L	mRNA	-3.958186043	1.28E-220
10965	ACOT2	mRNA	-1.339292041	3.45E-11
10966	RAB40B	mRNA	-1.958898814	2.89E-19
10969	EBNA1BP2	mRNA	1.042796278	8.79E-45
10978	CLP1	mRNA	0.547992273	1.41E-05
10982	MAPRE2	mRNA	0.509955315	1.20E-10
10999	SLC27A4	mRNA	0.515640592	2.50E-05
11000	SLC27A3	mRNA	-1.159819237	2.41E-20
11001	SLC27A2	mRNA	-1.206353542	2.35E-33
11007	CCDC85B	mRNA	1.28270049	1.97E-19
11009	IL24	mRNA	2.987882866	0.045326066
1101	CHAD	mRNA	-3.365507442	0.001889687
11015	KDELR3	mRNA	-0.692844925	0.00867689
11018	TMED1	mRNA	-0.562083153	1.39E-04
11019	LIAS	mRNA	0.660037311	3.37E-05
11030	RBPMS	mRNA	-0.944739284	3.85E-10
11031	RAB31	mRNA	0.506874271	9.07E-08
11033	ADAP1	mRNA	0.928674771	2.75E-26
11037	STON1	mRNA	-3.573028677	1.05E-121
1104	RCC1	mRNA	0.741939295	1.22E-24
11040	PIM2	mRNA	0.523814694	3.52E-04
11041	B4GAT1	mRNA	-0.720825639	4.32E-05
11046	SLC35D2	mRNA	-0.750040108	3.92E-11
11047	ADRM1	mRNA	0.827809881	2.71E-28
110599564	EEF1AKMT4	mRNA	0.781258272	4.79E-08
11064	CNTRL	mRNA	-0.594095087	1.26E-06
11065	UBE2C	mRNA	0.699761726	4.48E-19
11066	SNRNP35	mRNA	-0.534001094	0.003628836
11068	CYB561D2	mRNA	1.075459483	3.49E-06
1107	CHD3	mRNA	-0.958845097	6.51E-56
11072	DUSP14	mRNA	0.687654074	2.62E-15
11074	TRIM31	mRNA	-3.654625595	0.020354604
110806280	CCDC194	mRNA	-4.70564553	0.014821461
110806298	C17orf113	mRNA	-5.498517581	8.79E-04
11092	SPACA9	mRNA	-1.507079171	1.66E-10
11093	ADAMTS13	mRNA	-1.583759355	0.012013263
11094	CACFD1	mRNA	-1.389353505	8.15E-04
11103	KRR1	mRNA	1.045014996	4.00E-45
11104	KATNA1	mRNA	0.591653544	8.89E-06
1111	CHEK1	mRNA	0.594099396	2.73E-11
11118	BTN3A2	mRNA	-0.782688811	4.75E-16
11119	BTN3A1	mRNA	-1.099743504	5.51E-24
1112	FOXN3	mRNA	-1.818043287	4.99E-25
11120	BTN2A1	mRNA	0.59584421	8.47E-05
11128	POLR3A	mRNA	0.511006408	4.47E-08
11133	KPTN	mRNA	0.678600576	4.93E-04
11135	CDC42EP1	mRNA	1.135708154	4.52E-21
11138	TBC1D8	mRNA	-0.561665594	8.29E-09
11145	PLA2G16	mRNA	-1.047488759	4.48E-14
11156	PTP4A3	mRNA	-2.741210627	0.007042235
11159	RABL2A	mRNA	-0.95691926	3.29E-09
11164	NUDT5	mRNA	0.663444025	1.24E-16
11171	STRAP	mRNA	0.739572404	1.25E-30
11174	ADAMTS6	mRNA	1.129557619	7.05E-13
11179	ZNF277	mRNA	-0.555121539	5.58E-04
11184	MAP4K1	mRNA	-3.269252717	0.043378036
11188	NISCH	mRNA	-0.571195142	1.40E-08
1119	CHKA	mRNA	0.623101988	1.47E-05
11199	ANXA10	mRNA	3.871216398	5.43E-11
112	ADCY6	mRNA	-0.948502248	5.47E-16
1120	CHKB	mRNA	-0.974906986	6.41E-10
11217	AKAP2	mRNA	0.535986056	3.94E-07
11226	GALNT6	mRNA	-0.567015193	6.39E-07
112267876	LOC112267876	mRNA	-6.193768245	3.55E-05
112268238	LOC112268238	mRNA	-2.426654406	2.11E-28
11228	RASSF8	mRNA	1.070490159	1.17E-17
11232	POLG2	mRNA	0.604017868	0.018723774
11247	NXPH4	mRNA	-1.114557567	9.79E-13
112476	PRRT2	mRNA	-2.879616477	2.61E-06
11253	MAN1B1	mRNA	-0.725912492	4.58E-16
112574	SNX18	mRNA	-0.529348863	0.007806003
11259	FILIP1L	mRNA	-2.412689147	3.78E-74
11260	XPOT	mRNA	0.737432925	3.08E-24
11264	PXMP4	mRNA	-0.743185596	5.67E-04
11266	DUSP12	mRNA	-0.660325787	4.60E-04
11274	USP18	mRNA	-1.966749533	1.47E-61
112752	IFT43	mRNA	-0.604106	9.30E-04
11277	TREX1	mRNA	-1.4386117	3.00E-24
112770	GLMP	mRNA	-1.299322106	6.79E-24
11279	KLF8	mRNA	-0.588418386	1.83E-04
112817	HOGA1	mRNA	-1.654501243	6.44E-04
112849	L3HYPDH	mRNA	0.575574578	1.70E-04
11285	B4GALT7	mRNA	-0.930211527	6.47E-07
112858	TP53RK	mRNA	0.565278806	1.60E-07
112869	SGF29	mRNA	-0.765195686	4.91E-05
112942	CFAP36	mRNA	-0.539397393	4.41E-07
112950	MED8	mRNA	0.772848312	6.66E-15
112970	KTI12	mRNA	0.688315303	2.06E-06
1130	LYST	mRNA	0.6011494	3.04E-06
113000	RPUSD1	mRNA	0.654587827	3.35E-13
113026	PLCD3	mRNA	0.509779387	7.22E-06
1131	CHRM3	mRNA	-1.201262473	5.95E-08
113115	MTFR2	mRNA	0.522081815	1.65E-04
113130	CDCA5	mRNA	0.858469595	9.89E-30
113146	AHNAK2	mRNA	-0.54232364	1.22E-12
11322	TMC6	mRNA	0.542349429	5.77E-05
113230	MISP3	mRNA	-2.530233524	0.048136546
113251	LARP4	mRNA	0.754212516	2.23E-18
113263	GLCCI1	mRNA	-0.912969969	4.54E-08
11329	STK38	mRNA	-0.736332292	2.39E-22
11331	PHB2	mRNA	0.568855903	1.13E-18
11332	ACOT7	mRNA	1.511867322	1.63E-94
11333	PDAP1	mRNA	0.50383813	8.24E-12
11337	GABARAP	mRNA	-0.845190325	4.50E-17
11338	U2AF2	mRNA	0.560641787	1.72E-20
113419	TEX261	mRNA	-0.717390395	0.028615954
11344	TWF2	mRNA	0.756458694	7.48E-21
113451	AZIN2	mRNA	-1.576820353	1.56E-04
113452	TMEM54	mRNA	-0.820403741	7.69E-11
11346	SYNPO	mRNA	-2.723003251	1.74E-64
113622	ADPRHL1	mRNA	-0.833491046	0.001607924
113655	MFSD3	mRNA	-0.829939885	5.36E-06
113675	SDSL	mRNA	-0.627511063	0.022272023
113730	KLHDC7B	mRNA	-1.842003782	0.010866817
113791	PIK3IP1	mRNA	-3.802082186	5.66E-56
1138	CHRNA5	mRNA	0.608154355	2.62E-04
113878	DTX2	mRNA	-0.6166501	1.41E-14
114034	TOE1	mRNA	0.604933841	2.36E-07
114112	TXNRD3	mRNA	-0.575900973	0.004799971
114134	SLC2A13	mRNA	-0.560082863	0.019741954
114294	LACTB	mRNA	-1.167046239	3.01E-09
114299	PALM2	mRNA	-1.694713853	4.00E-11
114327	EFHC1	mRNA	-0.536927971	3.90E-04
114625	ERMAP	mRNA	-1.204162631	8.84E-13
1147	CHUK	mRNA	0.829746443	4.53E-16
114757	CYGB	mRNA	1.457829023	0.037285675
114769	CARD16	mRNA	-1.19360732	1.31E-07
114780	PKD1L2	mRNA	-2.942041202	0.003223856
114783	LMTK3	mRNA	-0.885509088	0.004300046
114789	SLC25A25	mRNA	0.81544555	1.86E-13
114794	ELFN2	mRNA	1.054613672	1.24E-09
114801	TMEM200A	mRNA	3.077497287	1.29E-71
114822	RHPN1	mRNA	-1.607113544	7.09E-06
114823	LENG8	mRNA	-0.592792872	1.90E-10
114876	OSBPL1A	mRNA	-1.591430772	5.07E-56
114879	OSBPL5	mRNA	-2.201650013	9.75E-20
114880	OSBPL6	mRNA	0.833211612	0.001173122
114881	OSBPL7	mRNA	-1.293664753	1.98E-14
114882	OSBPL8	mRNA	0.648674565	5.22E-14
114884	OSBPL10	mRNA	0.701328743	2.19E-14
114904	C1QTNF6	mRNA	-0.982063897	3.05E-13
114907	FBXO32	mRNA	-1.612928452	1.58E-06
114926	SMIM19	mRNA	-0.858706155	9.15E-10
114928	GPRASP2	mRNA	-4.40506031	0.004756563
114932	MRFAP1L1	mRNA	-0.520117107	4.53E-04
114987	WDR31	mRNA	-2.683393658	2.83E-20
114991	ZNF618	mRNA	-0.992158956	4.14E-17
115004	CGAS	mRNA	1.082293261	9.99E-17
115098	CCDC124	mRNA	0.515607534	7.59E-09
115196	ZNF554	mRNA	-1.36402033	2.66E-06
1152	CKB	mRNA	-2.513303233	2.67E-24
115201	ATG4A	mRNA	1.648359169	1.48E-20
115209	OMA1	mRNA	-0.570779153	1.03E-05
115294	PCMTD1	mRNA	-0.827025325	1.58E-22
115361	GBP4	mRNA	-2.906195614	3.69E-78
115362	GBP5	mRNA	1.471670473	5.71E-04
115704	EVI5L	mRNA	-0.70343382	6.71E-06
115761	ARL11	mRNA	-2.309667584	0.046925266
115817	DHRS1	mRNA	-1.125875322	2.67E-15
116028	RMI2	mRNA	-0.757707713	6.11E-08
116039	OSR2	mRNA	-0.759748497	2.95E-05
116064	LRRC58	mRNA	0.61840667	1.40E-12
116068	LYSMD3	mRNA	0.598848011	5.71E-07
116071	BATF2	mRNA	-2.554136056	3.58E-09
116092	DNTTIP1	mRNA	0.593351019	8.01E-08
116151	FAM210B	mRNA	-1.195398751	2.05E-32
116211	TM4SF19	mRNA	1.582866267	3.07E-08
116225	ZMYND19	mRNA	0.63821572	2.94E-13
116238	TLCD1	mRNA	-1.137665398	3.06E-14
116372	LYPD1	mRNA	-1.602843234	4.63E-36
116541	MRPL54	mRNA	-0.89144675	9.03E-06
116844	LRG1	mRNA	-1.860914487	7.40E-29
116987	AGAP1	mRNA	0.715907805	4.82E-08
117177	RAB3IP	mRNA	0.548621325	3.94E-04
117246	FTSJ3	mRNA	0.750873412	5.51E-21
117581	TWIST2	mRNA	0.840121502	0.003050369
117583	PARD3B	mRNA	-1.484158179	9.31E-11
117608	ZNF354B	mRNA	-1.872312198	1.97E-05
117854	TRIM6	mRNA	-1.971453865	1.82E-07
1183	CLCN4	mRNA	0.623383994	0.01731809
1184	CLCN5	mRNA	0.589228098	5.39E-04
118424	UBE2J2	mRNA	0.574527884	3.67E-12
118429	ANTXR2	mRNA	3.389885861	1.08E-269
118472	ZNF511	mRNA	0.970320422	5.27E-20
1186	CLCN7	mRNA	-0.538971549	1.38E-07
118738	ZNF488	mRNA	-1.662111959	2.89E-43
118812	MORN4	mRNA	-1.099341967	3.39E-06
118932	ANKRD22	mRNA	1.685625625	4.67E-24
118987	PDZD8	mRNA	0.678393535	1.42E-12
1191	CLU	mRNA	-1.105823503	5.92E-29
1195	CLK1	mRNA	-0.764659898	7.08E-08
119710	C11orf74	mRNA	-1.467327734	2.15E-04
120	ADD3	mRNA	-1.32315067	1.61E-32
120103	SLC36A4	mRNA	0.544492653	2.72E-04
120114	FAT3	mRNA	-1.703051054	1.98E-04
120376	COLCA2	mRNA	-3.392153916	1.22E-08
120526	DNAJC24	mRNA	0.505106269	1.07E-04
120534	ARL14EP	mRNA	-0.61917413	0.001963413
120939	TMEM52B	mRNA	-1.150684713	2.93E-05
1212	CLTB	mRNA	1.240086923	1.30E-68
121391	KRT74	mRNA	-4.803386264	0.010444775
121506	ERP27	mRNA	-2.150929265	8.19E-05
121601	ANO4	mRNA	3.226724818	0.005084583
122509	IFI27L1	mRNA	-0.812869135	4.45E-04
122616	CLBA1	mRNA	-1.012436131	4.60E-06
122704	MRPL52	mRNA	0.614491526	6.63E-07
122953	JDP2	mRNA	-0.656802588	1.01E-05
123	PLIN2	mRNA	0.778206408	8.03E-07
123036	TC2N	mRNA	0.979863792	0.001022824
123745	PLA2G4E	mRNA	4.609503974	0.027051206
123811	FOPNL	mRNA	0.606368061	3.23E-11
124044	SPATA2L	mRNA	-0.507849837	0.01077718
124152	IQCK	mRNA	-0.587979685	1.16E-04
1244	ABCC2	mRNA	0.91687648	0.002561253
124446	TMEM219	mRNA	-0.871176239	1.80E-13
124491	TMEM170A	mRNA	0.550262866	1.13E-08
124540	MSI2	mRNA	-0.562981834	2.47E-07
124590	USH1G	mRNA	-4.747976393	0.002789556
124637	CYB5D1	mRNA	0.651743779	1.90E-11
124751	KRBA2	mRNA	-2.350576556	2.59E-06
124790	HEXIM2	mRNA	-0.892984666	2.43E-05
124935	SLC43A2	mRNA	-0.791991803	9.97E-10
124936	CYB5D2	mRNA	-1.410023015	2.29E-17
124975	GGT6	mRNA	-1.968099396	0.011189845
125111	GJD3	mRNA	-1.001282535	2.18E-05
125170	MIEF2	mRNA	-0.510857486	0.00370098
125228	FAM210A	mRNA	0.643990085	8.01E-10
125476	INO80C	mRNA	0.922200524	7.90E-13
126075	CCDC159	mRNA	-1.018073969	0.003905334
126119	JOSD2	mRNA	0.500869901	0.00984594
126129	CPT1C	mRNA	-1.195578491	0.001734443
126133	ALDH16A1	mRNA	-0.597537031	5.57E-10
126248	WDR88	mRNA	-1.751837278	0.035753977
126299	ZNF428	mRNA	-0.593051322	0.006117697
1263	PLK3	mRNA	1.684675812	5.15E-19
126353	MISP	mRNA	1.029844039	1.93E-39
126433	FBXO27	mRNA	-0.532484383	1.91E-05
126526	C19orf47	mRNA	0.504552442	0.001405644
126549	ANKLE1	mRNA	1.790242443	0.037763687
126567	C2CD4C	mRNA	-1.41893211	2.46E-04
126637	TCHHL1	mRNA	-5.260856257	0.002058331
126661	CCDC163	mRNA	-0.994740919	0.003073568
1267	CNP	mRNA	-0.64273547	1.57E-22
126789	PUSL1	mRNA	0.518781087	0.001124916
126823	KLHDC9	mRNA	-3.173298152	0.001945045
126917	IFFO2	mRNA	0.814085983	4.32E-21
126969	SLC44A3	mRNA	-1.049590376	7.21E-06
1270	CNTF	mRNA	1.745479577	2.15E-05
1272	CNTN1	mRNA	0.693699114	1.88E-16
127534	GJB4	mRNA	1.529195958	1.57E-10
127579	DCST2	mRNA	-2.598164607	0.001280791
1277	COL1A1	mRNA	-1.644615086	6.29E-05
127700	OSCP1	mRNA	-1.625435244	4.25E-05
1281	COL3A1	mRNA	-2.969543642	3.96E-16
128178	EDARADD	mRNA	-1.061973572	2.77E-21
128218	TMEM125	mRNA	-0.998754359	1.13E-06
128272	ARHGEF19	mRNA	-1.998756803	1.99E-39
1287	COL4A5	mRNA	-0.874732084	9.07E-27
128710	SLX4IP	mRNA	-0.717006871	9.71E-09
128869	PIGU	mRNA	-0.792307401	0.020194073
1289	COL5A1	mRNA	-2.819358927	6.85E-27
128977	C22orf39	mRNA	-0.953662066	2.57E-09
1291	COL6A1	mRNA	-1.54399966	1.42E-04
1293	COL6A3	mRNA	3.80853598	0.016731595
129303	TMEM150A	mRNA	-0.924871058	1.11E-04
129607	CMPK2	mRNA	-1.86758088	1.04E-45
129642	MBOAT2	mRNA	1.597994581	3.39E-82
1300	COL10A1	mRNA	-2.653554377	0.046496398
130074	FAM168B	mRNA	0.533051626	1.77E-12
1301	COL11A1	mRNA	4.003052839	0.015135782
130162	CLHC1	mRNA	-1.581141359	1.24E-08
130355	C2orf76	mRNA	0.795635841	0.026809176
1305	COL13A1	mRNA	4.363313889	3.13E-77
130535	KCTD18	mRNA	-0.98681279	4.95E-15
130574	LYPD6	mRNA	-0.760024029	1.65E-04
130576	LYPD6B	mRNA	-0.793460681	0.00120177
130589	GALM	mRNA	-1.923214206	7.33E-23
1306	COL15A1	mRNA	6.271345998	3.88E-05
130612	TMEM198	mRNA	1.253791454	5.22E-06
1307	COL16A1	mRNA	-0.63725606	1.14E-06
1308	COL17A1	mRNA	0.678486735	3.28E-26
130814	PQLC3	mRNA	-1.345521568	5.94E-17
130888	FBXO36	mRNA	-1.561748062	2.24E-04
131076	CCDC58	mRNA	0.68012068	1.74E-09
131368	ZPLD1	mRNA	4.493237125	3.29E-05
131408	FAM131A	mRNA	-0.529798515	7.22E-04
131544	CRYBG3	mRNA	-0.506863142	4.23E-05
131566	DCBLD2	mRNA	2.013300356	1.38E-232
131616	TMEM42	mRNA	-1.248216494	5.82E-05
132001	TAMM41	mRNA	-0.701952647	0.031386351
132014	IL17RE	mRNA	-1.073536106	1.37E-08
132299	OCIAD2	mRNA	0.526985847	1.20E-06
132430	PABPC4L	mRNA	-1.142659504	0.003924398
1326	MAP3K8	mRNA	-1.191868728	3.76E-07
132671	SPATA18	mRNA	-2.054986277	1.68E-05
132720	FAM241A	mRNA	0.753113672	1.20E-05
132789	GNPDA2	mRNA	0.958324532	7.91E-12
132949	AASDH	mRNA	-0.701513018	1.24E-04
133746	JMY	mRNA	-0.653638747	3.15E-07
134265	AFAP1L1	mRNA	1.492110356	8.97E-07
134266	GRPEL2	mRNA	0.577689431	2.80E-07
134285	TMEM171	mRNA	1.125367176	7.72E-09
134359	POC5	mRNA	1.026551115	7.82E-14
134728	IRAK1BP1	mRNA	-1.047227095	5.30E-05
135112	NCOA7	mRNA	-0.768893377	2.27E-22
1356	CP	mRNA	-4.798862021	0.010949509
135932	TMEM139	mRNA	-0.980432266	1.50E-12
136	ADORA2B	mRNA	0.804222483	1.64E-17
136051	ZNF786	mRNA	-0.890505196	8.38E-05
136306	SVOPL	mRNA	-3.194852624	3.48E-04
1364	CLDN4	mRNA	1.038190472	1.79E-27
1366	CLDN7	mRNA	0.640528636	1.74E-12
136853	SSC4D	mRNA	-2.022932106	2.04E-06
136895	C7orf31	mRNA	-0.994602025	8.94E-06
137209	ZNF572	mRNA	-2.217424477	3.33E-05
1373	CPS1	mRNA	-1.298822695	2.01E-05
137492	VPS37A	mRNA	0.913238081	3.25E-27
1375	CPT1B	mRNA	-0.965592311	1.36E-15
137682	NDUFAF6	mRNA	0.512681722	0.001969837
137695	TMEM68	mRNA	0.70526065	5.03E-11
137872	ADHFE1	mRNA	-2.058248868	3.54E-07
137970	UNC5D	mRNA	4.647143385	0.004701475
138050	HGSNAT	mRNA	-0.983828604	4.38E-17
138162	C9orf116	mRNA	-1.799859348	2.34E-07
138199	CARNMT1	mRNA	0.549000775	9.22E-09
1382	CRABP2	mRNA	-2.245215108	1.40E-31
1384	CRAT	mRNA	-1.240063948	1.82E-09
138429	PIP5KL1	mRNA	-1.659105522	5.97E-06
138716	RPP25L	mRNA	-0.836643924	3.53E-08
1388	ATF6B	mRNA	-0.888960861	2.55E-34
1389	CREBL2	mRNA	-1.351767151	4.19E-04
1390	CREM	mRNA	0.908123583	3.73E-06
1396	CRIP1	mRNA	-1.23562122	7.93E-43
1397	CRIP2	mRNA	-0.826353828	2.74E-14
1404	HAPLN1	mRNA	-4.894967948	0.008821799
140467	ZNF358	mRNA	-2.464723828	8.54E-31
140680	C20orf96	mRNA	-2.282284436	0.002112144
140686	WFDC3	mRNA	1.659180477	0.001568824
140688	NOL4L	mRNA	-1.90712602	3.59E-09
1407	CRY1	mRNA	0.663518598	4.41E-05
140707	BRI3BP	mRNA	0.740872907	7.61E-08
140711	TLDC2	mRNA	-4.495158683	0.033661669
140739	UBE2F	mRNA	0.599563046	3.98E-10
140809	SRXN1	mRNA	1.440411941	2.12E-55
140838	NANP	mRNA	0.542135869	6.66E-06
140893	RBBP8NL	mRNA	-3.378446707	9.64E-12
142683	ITLN2	mRNA	-5.055640772	0.006517207
143	PARP4	mRNA	-0.581174751	1.51E-08
143244	EIF5AL1	mRNA	1.101330464	0.037726385
143282	FGFBP3	mRNA	-2.090450626	0.043324507
1434	CSE1L	mRNA	0.533937395	4.33E-12
1435	CSF1	mRNA	-0.819462826	4.72E-08
143662	MUC15	mRNA	-5.754346674	2.93E-04
143686	SESN3	mRNA	-2.00427838	2.00E-07
1437	CSF2	mRNA	5.728416004	1.32E-06
1440	CSF3	mRNA	4.378057418	0.045402438
144100	PLEKHA7	mRNA	-0.673158386	2.93E-20
144165	PRICKLE1	mRNA	-2.106275638	1.14E-59
144245	ALG10B	mRNA	-0.606211535	2.64E-04
144363	ETFRF1	mRNA	-0.827330004	9.24E-05
144406	WDR66	mRNA	-1.62492804	2.29E-11
144455	E2F7	mRNA	0.784138827	1.37E-13
144811	LACC1	mRNA	1.157162248	3.36E-16
1454	CSNK1E	mRNA	0.827207313	6.05E-30
145482	PTGR2	mRNA	-0.724636396	3.62E-06
145553	MDP1	mRNA	-1.133021497	0.039176016
145853	C15orf61	mRNA	0.693911513	4.77E-04
145864	HAPLN3	mRNA	-1.443608391	0.023273851
146198	ZFP90	mRNA	-1.312966807	1.24E-12
146330	FBXL16	mRNA	-0.900577848	1.14E-06
146540	ZNF785	mRNA	-1.288048782	1.27E-04
146542	ZNF688	mRNA	-1.386116243	9.69E-08
1466	CSRP2	mRNA	0.85609383	8.31E-08
146664	MGAT5B	mRNA	-2.281345529	9.54E-07
146802	SLC47A2	mRNA	-0.91575532	0.023223596
147	ADRA1B	mRNA	1.109275611	0.041900673
147007	TMEM199	mRNA	0.564546787	9.07E-10
147138	TMC8	mRNA	1.47944902	2.51E-07
147372	CCBE1	mRNA	0.707209482	1.14E-06
147495	APCDD1	mRNA	-8.628916962	1.40E-11
147645	VSIG10L	mRNA	-1.044446254	0.03124321
147650	SPACA6	mRNA	-1.468542342	1.72E-05
147798	TMC4	mRNA	-3.395389773	8.07E-73
1478	CSTF2	mRNA	0.70436905	1.81E-17
147807	ZNF524	mRNA	-1.010851641	6.33E-06
147912	SIX5	mRNA	-0.961458647	1.04E-10
147920	IGFL2	mRNA	-0.685080102	2.40E-05
147923	ZNF420	mRNA	-1.370958429	0.002685738
148022	TICAM1	mRNA	0.873265284	8.62E-16
148113	CILP2	mRNA	2.540088765	0.003620019
148137	PROSER3	mRNA	-0.833201454	3.90E-04
148170	CDC42EP5	mRNA	-1.07935836	2.08E-04
148254	ZNF555	mRNA	-0.686506606	0.03909955
148327	CREB3L4	mRNA	-1.054378553	2.34E-07
1486	CTBS	mRNA	-0.535789478	5.11E-04
1487	CTBP1	mRNA	-0.545486522	1.25E-12
148741	ANKRD35	mRNA	-4.385432033	0.035403054
1489	CTF1	mRNA	-3.313447915	1.31E-07
149076	ZNF362	mRNA	-1.813559049	1.10E-42
149428	BNIPL	mRNA	-2.252584908	9.84E-05
149465	CFAP57	mRNA	-0.794561164	0.015214793
149478	BTBD19	mRNA	1.591493457	0.04781981
149603	RNF187	mRNA	-1.021096291	2.29E-15
149951	COMMD7	mRNA	-0.76671997	0.002876012
1500	CTNND1	mRNA	-0.729874801	1.66E-38
150082	LCA5L	mRNA	-3.115582193	0.022868084
150094	SIK1	mRNA	-0.535733939	2.33E-07
150209	AIFM3	mRNA	-1.780058895	5.92E-05
150221	RIMBP3C	mRNA	-4.613968236	0.043301613
150290	DUSP18	mRNA	-0.570708403	0.014453018
1503	CTPS1	mRNA	1.057647062	3.87E-25
150383	CDPF1	mRNA	-0.729531699	0.001880677
150678	COPS9	mRNA	0.5077369	0.014060279
150684	COMMD1	mRNA	-0.737503699	0.009481312
150696	PROM2	mRNA	-0.692967311	4.11E-28
150737	TTC30B	mRNA	-1.410264565	2.46E-12
150771	ITPRIPL1	mRNA	1.552408771	0.005339239
1508	CTSB	mRNA	-1.055637222	4.08E-41
1509	CTSD	mRNA	-0.690122927	9.41E-18
1510	CTSE	mRNA	4.419195991	1.38E-14
151050	KANSL1L	mRNA	-0.756174791	1.05E-05
151194	METTL21A	mRNA	0.831801162	1.95E-11
151195	CCNYL1	mRNA	0.563330686	5.90E-13
1512	CTSH	mRNA	-1.76186728	2.18E-86
151246	SGO2	mRNA	0.665850944	1.81E-11
151354	FAM84A	mRNA	-2.422752861	1.55E-57
151393	RMDN2	mRNA	-1.261215106	0.003266004
1514	CTSL	mRNA	0.733112671	2.82E-17
151613	TTC14	mRNA	-0.58599944	2.36E-07
151636	DTX3L	mRNA	-1.539255722	7.46E-90
151648	SGO1	mRNA	0.585791941	3.04E-07
151742	PPM1L	mRNA	-0.64352527	0.002768844
151887	CCDC80	mRNA	-2.584093869	2.12E-67
1519	CTSO	mRNA	-3.595888689	4.30E-27
1520	CTSS	mRNA	-1.266444516	0.00921069
1523	CUX1	mRNA	-0.551067356	1.21E-09
152503	SH3D19	mRNA	-0.531860964	3.39E-05
152519	NIPAL1	mRNA	0.613693912	1.03E-06
152559	PAQR3	mRNA	0.616456958	2.99E-08
152877	FAM53A	mRNA	-2.236515594	0.038174538
152926	PPM1K	mRNA	-1.17595282	2.05E-08
153090	DAB2IP	mRNA	-0.985731487	2.18E-48
153222	CREBRF	mRNA	-1.353052893	1.21E-15
153364	MBLAC2	mRNA	-0.562152358	0.007975492
1535	CYBA	mRNA	-0.593951801	2.52E-10
153571	C5orf38	mRNA	-1.209631467	5.92E-13
153572	IRX2	mRNA	-0.519033249	3.78E-06
153733	CCDC112	mRNA	0.601042193	1.72E-04
1538	CYLC1	mRNA	-3.948065842	0.007837147
153830	RNF145	mRNA	0.573134717	1.88E-15
154	ADRB2	mRNA	2.59034853	4.00E-41
154064	RAET1L	mRNA	1.224821028	3.32E-11
154091	SLC2A12	mRNA	-2.113324349	2.66E-29
154141	MBOAT1	mRNA	-0.73674337	1.55E-11
1543	CYP1A1	mRNA	-2.324686995	5.06E-04
154313	CFAP206	mRNA	-3.969664005	1.21E-10
154467	CCDC167	mRNA	0.70739037	7.22E-04
1545	CYP1B1	mRNA	-2.379365224	2.92E-66
154796	AMOT	mRNA	-1.875267451	8.24E-100
154810	AMOTL1	mRNA	0.610923856	6.49E-16
155054	ZNF425	mRNA	-2.798574717	5.64E-08
155066	ATP6V0E2	mRNA	-0.616429573	1.24E-04
1551	CYP3A7	mRNA	-2.502120262	0.005230112
157506	RDH10	mRNA	0.829691934	1.60E-14
157567	ANKRD46	mRNA	-0.837813133	0.002588632
1576	CYP3A4	mRNA	-2.466436085	0.005232847
157680	VPS13B	mRNA	-0.663108002	1.15E-06
157769	FAM91A1	mRNA	0.557457849	2.90E-11
157922	CAMSAP1	mRNA	0.514149911	1.80E-10
158	ADSL	mRNA	0.540224176	4.59E-13
1580	CYP4B1	mRNA	-5.159640139	1.52E-40
158046	NXNL2	mRNA	-2.08461115	4.29E-04
158135	TTLL11	mRNA	0.712914235	4.53E-04
158234	TRMT10B	mRNA	-0.526877321	0.004808884
158401	C9orf84	mRNA	-0.841401801	0.037586776
158405	KIAA1958	mRNA	0.534037528	9.64E-04
158431	ZNF782	mRNA	-0.849323219	6.53E-04
158471	PRUNE2	mRNA	-2.703650153	0.016100232
158584	FAAH2	mRNA	-1.663625875	3.67E-04
158787	RIBC1	mRNA	-1.89904984	7.23E-09
159091	FAM122C	mRNA	-1.173266044	5.47E-05
159195	USP54	mRNA	-0.55340517	8.76E-09
1594	CYP27B1	mRNA	3.461332144	1.89E-93
1604	CD55	mRNA	1.054635677	6.07E-18
1605	DAG1	mRNA	-0.511797918	7.68E-15
160518	DENND5B	mRNA	-1.021165476	0.033593365
160760	PPTC7	mRNA	0.737113566	1.13E-12
1608	DGKG	mRNA	1.759407128	2.98E-19
161176	SYNE3	mRNA	2.572137059	6.93E-04
1612	DAPK1	mRNA	-1.210052616	1.61E-42
161253	REM2	mRNA	-4.393227832	0.037490157
161394	SAMD15	mRNA	-1.730282938	0.001554826
161582	DNAAF4	mRNA	-0.678090506	0.019098263
161882	ZFPM1	mRNA	-0.693634229	9.83E-05
162073	ITPRIPL2	mRNA	-0.966514099	2.52E-29
162394	SLFN5	mRNA	-1.228938366	3.13E-24
162514	TRPV3	mRNA	3.309013374	5.07E-04
162517	FBXO39	mRNA	-5.520635808	1.88E-08
1627	DBN1	mRNA	0.754199829	0.020067183
1628	DBP	mRNA	-2.906927863	1.31E-28
162962	ZNF836	mRNA	-0.719128759	0.020777482
162966	ZNF600	mRNA	-0.838924775	0.003743034
162968	ZNF497	mRNA	-1.089995066	0.014620521
162979	ZNF296	mRNA	0.955672448	1.93E-08
162989	DEDD2	mRNA	0.80341914	7.08E-13
1630	DCC	mRNA	3.400544347	7.88E-05
163033	ZNF579	mRNA	-0.523316458	0.002733095
163050	ZNF564	mRNA	-0.812656972	3.68E-05
163071	ZNF114	mRNA	2.369453973	3.98E-09
163087	ZNF383	mRNA	-1.26909427	9.75E-04
163131	ZNF780B	mRNA	-0.698524731	0.00735682
163154	PRR22	mRNA	0.616657706	0.045635353
1632	ECI1	mRNA	-0.792254782	4.54E-17
163351	GBP6	mRNA	-0.584238583	1.03E-05
1634	DCN	mRNA	-5.093272567	0.001234342
163778	SPRR4	mRNA	3.005216617	0.038536854
163859	SDE2	mRNA	0.94097158	1.17E-19
163882	CNST	mRNA	0.836053841	2.02E-16
164091	PAQR7	mRNA	-0.624005967	1.22E-10
1643	DDB2	mRNA	-0.517313633	4.95E-08
1645	AKR1C1	mRNA	1.870501695	4.11E-34
1647	GADD45A	mRNA	0.986923591	2.67E-13
165055	CCDC138	mRNA	0.581012721	7.89E-06
165215	FAM171B	mRNA	-0.813058334	3.72E-08
165679	SPTSSB	mRNA	-5.047835947	0.005036147
1660	DHX9	mRNA	0.575011656	7.59E-18
1662	DDX10	mRNA	0.570021737	2.05E-10
166378	SPATA5	mRNA	0.706710467	1.92E-06
1665	DHX15	mRNA	0.642154428	3.34E-16
1666	DECR1	mRNA	-0.810115812	7.34E-19
166824	RASSF6	mRNA	-1.324778523	1.19E-12
166929	SGMS2	mRNA	0.53863111	8.65E-06
1672	DEFB1	mRNA	-3.947416569	1.10E-12
167691	LCA5	mRNA	-0.709616286	2.15E-04
1677	DFFB	mRNA	0.50836135	0.006806431
168455	CCDC71L	mRNA	0.833958418	1.17E-05
168544	ZNF467	mRNA	-4.594901188	0.005121517
169611	OLFML2A	mRNA	-1.978141671	1.13E-40
169714	QSOX2	mRNA	0.620229819	1.22E-13
169841	ZNF169	mRNA	-1.033396028	9.70E-04
169981	SPIN3	mRNA	-0.600837698	0.001429153
170082	TCEANC	mRNA	-0.819269601	0.042741951
170487	ACTL10	mRNA	-0.868357316	0.04091328
170954	PPP1R18	mRNA	0.817926104	5.95E-22
170959	ZNF431	mRNA	-0.570063747	0.001232618
170961	ANKRD24	mRNA	-2.380351756	0.049567118
171177	RHOV	mRNA	-2.223093208	4.05E-29
171392	ZNF675	mRNA	-0.712903448	4.64E-05
171425	CLYBL	mRNA	-1.251324842	3.31E-04
171568	POLR3H	mRNA	0.637145197	7.22E-16
1734	DIO2	mRNA	-5.603837181	8.03E-22
1736	DKC1	mRNA	0.745280333	5.35E-17
1742	DLG4	mRNA	0.989878257	0.012729407
1746	DLX2	mRNA	1.698554971	1.51E-08
1747	DLX3	mRNA	-1.429936054	2.90E-06
1748	DLX4	mRNA	-1.408549893	0.001617292
1756	DMD	mRNA	-1.291372762	1.71E-41
1767	DNAH5	mRNA	-1.062352199	1.13E-04
1773	DNASE1	mRNA	-0.994966714	3.49E-09
1774	DNASE1L1	mRNA	-1.086812459	1.10E-08
1780	DYNC1I1	mRNA	1.978476224	0.031345752
1786	DNMT1	mRNA	0.518184518	2.03E-13
1788	DNMT3A	mRNA	-1.67200993	2.21E-05
1789	DNMT3B	mRNA	-1.497014458	0.001611859
1795	DOCK3	mRNA	-1.697888333	0.024923659
18	ABAT	mRNA	-3.164349046	4.75E-26
1801	DPH1	mRNA	-1.608798876	7.42E-12
1802	DPH2	mRNA	0.520123329	6.66E-08
1809	DPYSL3	mRNA	1.001924771	7.06E-16
1810	DR1	mRNA	0.52297623	2.11E-10
1824	DSC2	mRNA	-0.665432229	6.74E-22
1831	TSC22D3	mRNA	-0.957463607	0.00255316
1832	DSP	mRNA	-0.687841133	4.17E-12
1836	SLC26A2	mRNA	-1.060359034	7.91E-27
1839	HBEGF	mRNA	4.880865204	6.06E-282
1841	DTYMK	mRNA	0.544575924	2.85E-08
1842	ECM2	mRNA	2.238504089	5.67E-11
1846	DUSP4	mRNA	1.682433382	3.18E-79
1847	DUSP5	mRNA	1.966927536	2.06E-37
1848	DUSP6	mRNA	2.103497362	1.51E-152
1849	DUSP7	mRNA	1.530668611	8.36E-38
1852	DUSP9	mRNA	-1.116996876	0.032586824
1855	DVL1	mRNA	1.446401303	1.43E-66
1870	E2F2	mRNA	-0.825120117	3.57E-05
1871	E2F3	mRNA	0.516615364	1.97E-06
1875	E2F5	mRNA	0.977993262	8.89E-11
1890	TYMP	mRNA	-1.938893621	2.64E-34
1891	ECH1	mRNA	-1.233017465	1.39E-22
1893	ECM1	mRNA	2.565210465	4.58E-222
1894	ECT2	mRNA	0.657664271	1.05E-23
1902	LPAR1	mRNA	0.808351681	5.80E-21
1909	EDNRA	mRNA	2.079018175	2.67E-09
191	AHCY	mRNA	0.572511354	2.21E-18
1912	PHC2	mRNA	0.705638725	3.26E-17
1917	EEF1A2	mRNA	-0.598828248	8.77E-09
192111	PGAM5	mRNA	0.693851365	1.75E-22
192286	HIGD2A	mRNA	-0.971311076	1.75E-22
192670	AGO4	mRNA	-1.43127115	1.30E-15
192683	SCAMP5	mRNA	-0.835287865	0.01080365
1937	EEF1G	mRNA	-0.546492031	5.00E-18
1939	EIF2D	mRNA	-0.54192652	1.04E-08
1942	EFNA1	mRNA	-1.511436921	5.41E-34
1946	EFNA5	mRNA	-0.866344488	1.98E-07
1947	EFNB1	mRNA	1.387495738	1.75E-42
1948	EFNB2	mRNA	1.34775534	3.26E-91
1949	EFNB3	mRNA	-3.991994113	4.41E-05
1951	CELSR3	mRNA	-0.901604674	3.59E-17
1952	CELSR2	mRNA	-1.060579005	7.98E-19
1953	MEGF6	mRNA	-3.867845747	1.47E-34
1954	MEGF8	mRNA	-1.074688753	1.71E-18
195814	SDR16C5	mRNA	0.949867174	1.40E-06
1959	EGR2	mRNA	-1.682272826	0.001353337
1960	EGR3	mRNA	-1.560697673	0.003650286
196051	PLPP4	mRNA	1.339921737	0.040708136
1962	EHHADH	mRNA	-1.422358931	3.26E-12
196264	MPZL3	mRNA	0.538278661	0.003508317
196394	AMN1	mRNA	0.506446859	0.027173734
1964	EIF1AX	mRNA	0.587658599	1.86E-14
196403	DTX3	mRNA	-0.935281143	1.22E-05
1965	EIF2S1	mRNA	0.518667734	4.82E-12
196951	FAM227B	mRNA	-1.679852144	0.028891184
196996	GRAMD2A	mRNA	-3.230879536	2.40E-05
197021	LCTL	mRNA	1.232501722	0.026040757
197135	PATL2	mRNA	-1.965365955	0.013507154
197257	LDHD	mRNA	-1.942120341	0.024631573
197258	FUK	mRNA	-1.297305088	1.08E-08
1973	EIF4A1	mRNA	0.705909668	6.90E-37
197322	ACSF3	mRNA	-1.203033171	0.025404525
197335	WDR90	mRNA	-0.522130904	1.08E-04
197358	NLRC3	mRNA	-1.673159728	0.006350128
1974	EIF4A2	mRNA	-1.227210936	4.22E-20
1978	EIF4EBP1	mRNA	0.726294993	6.13E-19
1981	EIF4G1	mRNA	0.641589323	3.18E-23
1983	EIF5	mRNA	0.53598619	1.28E-21
1984	EIF5A	mRNA	0.985164158	5.48E-57
199223	TTC21A	mRNA	-2.830601868	7.66E-05
1994	ELAVL1	mRNA	0.513708038	9.48E-13
199692	ZNF627	mRNA	-0.674295081	0.001203343
199731	CADM4	mRNA	-0.738619597	0.001066995
199800	ADM5	mRNA	1.586200251	1.10E-05
199857	ALG14	mRNA	1.006682673	1.15E-07
1999	ELF3	mRNA	-2.782783345	2.17E-107
199953	TMEM201	mRNA	0.752777679	5.80E-16
20	ABCA2	mRNA	-0.534587011	3.05E-08
200316	APOBEC3F	mRNA	0.557077316	2.01E-04
2004	ELK3	mRNA	0.755476471	2.47E-14
200810	ALG1L	mRNA	-2.464075902	4.36E-16
200844	C3orf67	mRNA	0.831113107	0.021643897
200894	ARL13B	mRNA	0.567153882	2.31E-07
200916	RPL22L1	mRNA	0.717999917	1.74E-05
200933	FBXO45	mRNA	1.072207627	5.98E-25
200958	MUC20	mRNA	-1.669903083	5.76E-07
201161	CENPV	mRNA	0.941041607	5.92E-13
201164	PLD6	mRNA	1.031773717	5.01E-04
201191	SAMD14	mRNA	4.494183077	0.028742488
2012	EMP1	mRNA	1.334221736	5.00E-107
201254	CENPX	mRNA	0.576407949	5.03E-05
201266	SLC39A11	mRNA	-1.121744562	2.04E-18
201294	UNC13D	mRNA	0.582503564	4.22E-08
2013	EMP2	mRNA	-1.210769097	5.69E-47
2014	EMP3	mRNA	1.426241985	9.17E-12
201456	FBXO15	mRNA	-2.905316458	2.72E-04
201501	ZBTB7C	mRNA	-1.8014573	1.46E-09
201626	PDE12	mRNA	0.75469978	3.22E-11
201725	C4orf46	mRNA	0.667893801	1.82E-06
201798	TIGD4	mRNA	3.268941637	0.003483439
201799	TMEM154	mRNA	1.371190155	5.82E-47
201895	SMIM14	mRNA	-1.301562265	5.67E-19
201965	RWDD4	mRNA	0.624093195	3.38E-10
202052	DNAJC18	mRNA	-1.729927242	1.35E-12
2023	ENO1	mRNA	0.678276691	1.47E-29
202915	TMEM184A	mRNA	-0.647588591	5.84E-13
203054	ADCK5	mRNA	-0.52256165	0.003536593
203062	TSNARE1	mRNA	-1.369857177	6.94E-10
203069	R3HCC1	mRNA	-1.272320676	0.014145288
203228	C9orf72	mRNA	1.095397466	2.63E-09
203238	CCDC171	mRNA	-0.854107673	0.008057083
203259	FAM219A	mRNA	1.138793145	6.49E-17
2034	EPAS1	mRNA	-0.62140361	3.48E-08
203523	ZNF449	mRNA	-0.752123717	0.001141282
2036	EPB41L1	mRNA	-1.222041331	8.08E-70
2039	DMTN	mRNA	-0.796124982	3.07E-07
2042	EPHA3	mRNA	-0.716020242	1.37E-09
204219	CERS3	mRNA	-1.091311792	8.03E-07
2043	EPHA4	mRNA	-2.215867136	1.94E-39
2049	EPHB3	mRNA	-0.501702568	2.10E-05
2051	EPHB6	mRNA	1.052924835	3.46E-24
2052	EPHX1	mRNA	-1.605423598	1.04E-38
2053	EPHX2	mRNA	-2.578191556	2.89E-22
205327	C2orf69	mRNA	0.513443702	5.90E-05
2055	CLN8	mRNA	0.911488179	5.18E-14
2064	ERBB2	mRNA	-1.152826161	6.97E-47
2065	ERBB3	mRNA	-0.95688311	3.06E-27
2066	ERBB4	mRNA	-2.135350445	0.003408865
2067	ERCC1	mRNA	0.612913997	3.68E-14
2069	EREG	mRNA	3.232149565	5.92E-122
2079	ERH	mRNA	0.532633408	1.83E-11
2081	ERN1	mRNA	1.028345091	5.79E-09
2086	ERV3-1	mRNA	-1.743858111	2.03E-13
210	ALAD	mRNA	-0.770083994	3.24E-13
2101	ESRRA	mRNA	0.584455465	5.43E-08
2104	ESRRG	mRNA	-1.790370426	1.55E-08
2107	ETF1	mRNA	0.629815773	5.42E-20
211	ALAS1	mRNA	0.956306717	4.26E-31
2113	ETS1	mRNA	1.197394965	1.16E-29
2115	ETV1	mRNA	1.153610504	2.42E-16
2118	ETV4	mRNA	1.618012537	4.82E-89
2119	ETV5	mRNA	1.50366021	1.22E-54
2120	ETV6	mRNA	-0.751017062	3.46E-12
2124	EVI2B	mRNA	1.453485287	8.60E-13
2137	EXTL3	mRNA	0.606161503	2.07E-20
2138	EYA1	mRNA	-0.695040037	1.59E-07
214	ALCAM	mRNA	-0.514836111	4.38E-18
2140	EYA3	mRNA	0.579163498	1.23E-09
2149	F2R	mRNA	-0.925986465	1.17E-16
2151	F2RL2	mRNA	-2.487824584	0.037406853
2152	F3	mRNA	1.048083472	2.18E-47
216	ALDH1A1	mRNA	-3.137661944	4.71E-22
2166	FAAH	mRNA	-1.165441387	9.01E-06
217	ALDH2	mRNA	0.613791217	2.36E-04
2172	FABP6	mRNA	-3.805808525	0.009066154
218	ALDH3A1	mRNA	-1.475738625	7.48E-33
2180	ACSL1	mRNA	-0.880008901	7.96E-35
2182	ACSL4	mRNA	0.607720775	6.08E-17
2187	FANCB	mRNA	0.609611045	1.95E-04
2188	FANCF	mRNA	-0.550882158	2.24E-04
2192	FBLN1	mRNA	-1.564215839	6.16E-28
219285	SAMD9L	mRNA	-2.689359361	6.47E-26
2193	FARSA	mRNA	0.755299816	7.03E-26
2196	FAT2	mRNA	-1.091060155	1.55E-27
219699	UNC5B	mRNA	-1.20248786	8.23E-28
219738	FAM241B	mRNA	0.84870683	4.68E-05
219833	C11orf45	mRNA	-0.988681179	3.37E-04
219855	SLC37A2	mRNA	0.842326272	4.51E-24
219902	TMEM136	mRNA	-1.376449222	0.018879583
219927	MRPL21	mRNA	0.521961447	9.14E-07
219970	GLYATL2	mRNA	-4.744742594	0.002964403
22	ABCB7	mRNA	-0.886324055	3.39E-07
220	ALDH1A3	mRNA	0.63435688	4.57E-15
220042	DDIAS	mRNA	1.074862559	6.66E-24
220064	LTO1	mRNA	0.639887548	1.61E-07
220074	LRTOMT	mRNA	-0.853919785	2.95E-04
2201	FBN2	mRNA	1.057987652	2.33E-12
220134	SKA1	mRNA	1.190012309	8.83E-25
2202	EFEMP1	mRNA	-0.878189169	7.10E-35
220213	OTUD1	mRNA	-1.064545249	2.42E-22
2203	FBP1	mRNA	-1.730668872	9.04E-09
220441	RNF152	mRNA	-3.537836793	1.20E-67
220869	CBWD5	mRNA	0.657731294	7.39E-11
221	ALDH3B1	mRNA	-2.172945874	6.58E-62
221150	SKA3	mRNA	0.999601719	1.47E-34
221178	SPATA13	mRNA	0.54596578	7.31E-06
221184	CPNE2	mRNA	-0.545907621	1.08E-05
221393	ADGRF4	mRNA	1.378239969	5.12E-07
221416	C6orf223	lncRNA	1.257874785	0.002140562
221458	KIF6	mRNA	-1.759930651	0.014437709
221527	ZBTB12	mRNA	-0.682872766	1.05E-04
221545	C6orf136	mRNA	0.634461941	6.58E-06
221656	KDM1B	mRNA	0.780644696	3.16E-19
2217	FCGRT	mRNA	-2.036714737	1.88E-10
221749	PXDC1	mRNA	-1.382441892	9.32E-21
221785	ZSCAN25	mRNA	-0.932199814	4.54E-10
2218	FKTN	mRNA	-1.227713642	0.024445798
221806	VWDE	mRNA	-1.364370855	0.008209333
221830	TWISTNB	mRNA	0.623349664	7.42E-16
221935	SDK1	mRNA	-1.723659999	5.97E-07
222	ALDH3B2	mRNA	-4.861762057	6.00E-22
222166	MTURN	mRNA	0.543050291	0.009586534
222183	SRRM3	mRNA	-1.716868748	0.001747131
222229	LRWD1	mRNA	1.06959826	2.19E-23
222255	ATXN7L1	mRNA	-0.540103695	0.001634548
2224	FDPS	mRNA	0.753107885	1.70E-04
2241	FER	mRNA	0.629491844	1.12E-10
2246	FGF1	mRNA	-4.883001394	4.25E-26
2256	FGF11	mRNA	-0.621884799	9.39E-06
2257	FGF12	mRNA	-2.479500792	0.001588515
2261	FGFR3	mRNA	-0.660868684	7.86E-10
2264	FGFR4	mRNA	0.939030918	1.03E-05
2274	FHL2	mRNA	0.883586155	4.85E-14
22796	COG2	mRNA	-0.538488783	9.94E-04
22797	TFEC	mRNA	2.305728173	0.004295617
22807	IKZF2	mRNA	-2.468771721	3.14E-56
22822	PHLDA1	mRNA	1.843373537	4.40E-167
22824	HSPA4L	mRNA	0.551729	3.58E-05
22832	CEP162	mRNA	-0.751986712	5.63E-07
22836	RHOBTB3	mRNA	-0.962046282	1.70E-33
22841	RAB11FIP2	mRNA	0.731020674	1.77E-08
22849	CPEB3	mRNA	-0.867418147	0.003864156
22850	ADNP2	mRNA	0.543811944	1.79E-11
22853	LMTK2	mRNA	0.688575066	2.17E-11
22856	CHSY1	mRNA	0.756885271	4.69E-10
22859	ADGRL1	mRNA	-0.845340753	3.43E-04
22861	NLRP1	mRNA	1.339964203	0.001619678
22863	ATG14	mRNA	-0.802260091	2.14E-10
22874	PLEKHA6	mRNA	-1.48417988	1.79E-19
22876	INPP5F	mRNA	0.72689541	4.58E-13
22877	MLXIP	mRNA	-0.965184593	9.16E-31
2288	FKBP4	mRNA	0.654247708	4.74E-09
22884	WDR37	mRNA	0.553000677	1.36E-05
22891	ZNF365	mRNA	0.954732146	8.16E-16
22901	ARSG	mRNA	-2.899524378	0.016859148
22902	RUFY3	mRNA	-0.668950419	9.87E-06
22906	TRAK1	mRNA	-0.623500342	7.81E-10
22909	FAN1	mRNA	-1.309503681	4.20E-10
22911	WDR47	mRNA	0.502467609	2.95E-06
22920	KIFAP3	mRNA	0.936745804	7.34E-19
22921	MSRB2	mRNA	-1.186183745	1.08E-05
22924	MAPRE3	mRNA	0.694133586	1.26E-08
22925	PLA2R1	mRNA	-1.245460162	0.001498816
22930	RAB3GAP1	mRNA	-0.800264618	4.45E-10
22934	RPIA	mRNA	0.761103691	1.19E-10
22941	SHANK2	mRNA	1.348077328	4.47E-07
22948	CCT5	mRNA	0.872180961	4.39E-35
22949	PTGR1	mRNA	-0.9474194	9.53E-12
2296	FOXC1	mRNA	-0.673354328	9.02E-12
2297	FOXD1	mRNA	2.081791035	2.42E-50
2298	FOXD4	mRNA	1.276567741	0.037763073
22984	PDCD11	mRNA	0.582181637	6.44E-11
22986	SORCS3	mRNA	3.266816666	5.21E-04
22989	MYH15	mRNA	6.127680014	6.01E-11
22998	LIMCH1	mRNA	-1.156720361	6.66E-24
22999	RIMS1	mRNA	-3.647408485	0.015188288
23	ABCF1	mRNA	0.509639869	3.07E-15
230	ALDOC	mRNA	-0.550480849	8.00E-08
2300	FOXL1	mRNA	2.843825777	1.07E-08
23007	PLCH1	mRNA	-4.084504122	0.02229753
23011	RAB21	mRNA	0.680267395	3.54E-17
23012	STK38L	mRNA	0.530713296	7.80E-05
23026	MYO16	mRNA	-3.26751962	0.042599263
23031	MAST3	mRNA	-0.644824904	0.012820949
23034	SAMD4A	mRNA	-1.039569379	1.16E-09
23037	PDZD2	mRNA	-0.734777048	5.84E-10
23038	WDTC1	mRNA	-0.834800229	3.36E-19
2305	FOXM1	mRNA	0.596464027	6.43E-23
23052	ENDOD1	mRNA	-1.345778503	3.75E-23
23057	NMNAT2	mRNA	0.828515756	0.004465646
23059	CLUAP1	mRNA	-1.798610875	1.74E-21
23067	SETD1B	mRNA	-0.684959437	8.07E-08
23070	CMTR1	mRNA	-1.191636664	3.56E-44
23076	RRP1B	mRNA	0.695210575	6.59E-16
2308	FOXO1	mRNA	-0.910002826	9.52E-15
23089	PEG10	mRNA	-1.896157142	7.19E-52
23092	ARHGAP26	mRNA	-0.810481454	1.06E-10
23096	IQSEC2	mRNA	-1.430500701	6.89E-23
23097	CDK19	mRNA	-1.039874755	8.57E-19
23113	CUL9	mRNA	-1.197829855	1.95E-17
23114	NFASC	mRNA	-0.949367482	1.83E-12
23116	TOGARAM1	mRNA	-0.676325557	1.27E-06
23122	CLASP2	mRNA	0.617644534	2.06E-10
2313	FLI1	mRNA	0.68382245	0.004167188
23137	SMC5	mRNA	0.617626122	1.28E-18
23138	N4BP3	mRNA	1.866339123	2.66E-09
23148	NACAD	mRNA	5.444444939	2.08E-04
23158	TBC1D9	mRNA	-0.687605202	4.52E-07
23160	WDR43	mRNA	0.819203055	1.77E-18
23162	MAPK8IP3	mRNA	-0.9262309	2.41E-13
23164	MPRIP	mRNA	1.016561475	4.89E-60
2317	FLNB	mRNA	0.556109182	9.03E-17
23176	Sept-08	mRNA	-0.827208045	9.12E-14
23177	CEP68	mRNA	-1.306580779	3.33E-15
23199	GSE1	mRNA	-0.504111192	4.34E-04
23208	SYT11	mRNA	3.669081396	0.001289682
23210	JMJD6	mRNA	1.190529743	6.61E-34
23212	RRS1	mRNA	0.97189759	5.95E-28
23213	SULF1	mRNA	-0.672472091	3.37E-06
23214	XPO6	mRNA	0.80262113	2.20E-31
23216	TBC1D1	mRNA	-1.232636576	5.38E-17
23220	DTX4	mRNA	-1.64313731	5.91E-66
23223	RRP12	mRNA	0.721987931	3.02E-19
23224	SYNE2	mRNA	-0.856736941	1.77E-14
2323	FLT3LG	mRNA	-0.796588894	6.86E-04
23234	DNAJC9	mRNA	0.543523522	1.12E-10
23240	TMEM131L	mRNA	-0.558378004	5.04E-06
23246	BOP1	mRNA	0.933912276	3.31E-21
23251	MINAR1	mRNA	1.061895296	0.014493151
23252	OTUD3	mRNA	0.827100948	2.54E-05
23253	ANKRD12	mRNA	0.513539008	4.32E-07
23254	KAZN	mRNA	0.791200551	9.35E-05
23255	MTCL1	mRNA	0.638575706	1.77E-04
23266	ADGRL2	mRNA	-1.054260225	1.94E-26
23268	DNMBP	mRNA	0.89302961	3.72E-31
23270	TSPYL4	mRNA	-0.854626283	3.44E-07
23271	CAMSAP2	mRNA	0.555354598	2.36E-10
23276	KLHL18	mRNA	1.063966413	1.51E-14
23281	MTUS2	mRNA	-2.484500268	2.81E-20
23288	IQCE	mRNA	-0.709538524	9.92E-13
2330	FMO5	mRNA	-1.76904201	0.025558956
23301	EHBP1	mRNA	0.664603002	1.66E-10
23308	ICOSLG	mRNA	-0.722141414	0.019559178
23310	NCAPD3	mRNA	0.663968803	2.67E-19
23318	TUT4	mRNA	-1.134905215	6.14E-23
23324	MAN2B2	mRNA	-0.621294326	7.79E-11
23327	NEDD4L	mRNA	0.51241974	3.13E-11
23331	TTC28	mRNA	-6.007066792	8.60E-35
23335	WDR7	mRNA	-0.721949876	7.52E-06
23336	SYNM	mRNA	-0.788340051	0.001153245
23339	VPS39	mRNA	-0.613583557	1.29E-12
23341	DNAJC16	mRNA	-1.012928055	2.44E-10
23344	ESYT1	mRNA	0.615340722	1.29E-24
23355	VPS8	mRNA	-0.585407518	7.23E-09
23357	ANGEL1	mRNA	-0.534444293	0.004073559
23361	ZNF629	mRNA	-1.63264571	8.39E-20
23362	PSD3	mRNA	-1.004718928	1.68E-04
23363	OBSL1	mRNA	-0.948527611	1.46E-33
23368	PPP1R13B	mRNA	-0.663284119	2.38E-09
23371	TNS2	mRNA	-1.430018818	8.11E-06
23397	NCAPH	mRNA	0.552831648	2.76E-08
23398	PPWD1	mRNA	0.579236284	6.57E-09
23406	COTL1	mRNA	1.119066987	1.71E-85
23410	SIRT3	mRNA	-1.250833446	6.79E-14
23416	KCNH3	mRNA	-1.633072628	5.80E-08
23417	MLYCD	mRNA	-1.608982244	0.015598328
23424	TDRD7	mRNA	-0.739221938	6.74E-11
23432	GPR161	mRNA	-0.743107464	7.43E-14
23438	HARS2	mRNA	-0.578543755	3.56E-06
23443	SLC35A3	mRNA	-0.996442139	1.48E-12
23461	ABCA5	mRNA	-0.688522591	1.14E-04
23462	HEY1	mRNA	2.34166718	1.06E-07
23463	ICMT	mRNA	0.731446428	1.44E-31
23468	CBX5	mRNA	-0.634568543	1.61E-23
23475	QPRT	mRNA	-4.126854603	1.95E-07
2348	FOLR1	mRNA	-2.850737548	2.05E-08
23480	SEC61G	mRNA	0.788099648	8.83E-23
23483	TGDS	mRNA	0.648108409	1.68E-05
23484	LEPROTL1	mRNA	0.600459849	1.25E-09
23492	CBX7	mRNA	-0.597706721	0.016614927
23499	MACF1	mRNA	0.560748885	1.78E-12
23511	NUP188	mRNA	0.527037284	5.05E-15
23516	SLC39A14	mRNA	0.769791313	7.27E-28
23529	CLCF1	mRNA	1.288722553	3.14E-09
23530	NNT	mRNA	-0.591152323	6.95E-12
23531	MMD	mRNA	1.4177168	1.44E-10
23542	MAPK8IP2	mRNA	-1.331091813	1.62E-08
23545	ATP6V0A2	mRNA	0.770449413	2.13E-14
2355	FOSL2	mRNA	-0.742868739	3.38E-17
23550	PSD4	mRNA	-1.046482408	2.50E-22
23555	TSPAN15	mRNA	-0.766801418	5.82E-15
23557	SNAPIN	mRNA	-1.274481992	5.17E-04
23559	WBP1	mRNA	-1.15026905	6.90E-11
23560	GTPBP4	mRNA	0.936941027	8.91E-26
23564	DDAH2	mRNA	-1.32281773	8.37E-11
23582	CCNDBP1	mRNA	-0.522943047	3.08E-07
23586	DDX58	mRNA	-0.938205919	5.08E-39
23588	KLHDC2	mRNA	-0.86268082	1.26E-10
23590	PDSS1	mRNA	0.798634568	1.55E-08
23594	ORC6	mRNA	0.810398175	2.43E-15
23596	OPN3	mRNA	-0.638412124	6.34E-07
23597	ACOT9	mRNA	0.536578302	1.44E-09
23604	DAPK2	mRNA	-1.894563706	0.025507567
23616	SH3BP1	mRNA	0.673884799	2.71E-19
23621	BACE1	mRNA	-0.916942616	8.28E-08
23645	PPP1R15A	mRNA	0.890408697	2.53E-14
23646	PLD3	mRNA	-0.661713608	6.87E-08
23648	SSBP3	mRNA	-1.613587713	7.13E-57
23649	POLA2	mRNA	0.5278766	7.76E-11
23650	TRIM29	mRNA	-0.909304993	6.73E-36
23654	PLXNB2	mRNA	-0.774317192	1.01E-44
23657	SLC7A11	mRNA	0.951548435	8.60E-17
23753	SDF2L1	mRNA	0.978496168	6.51E-15
23762	OSBP2	mRNA	4.205551877	4.23E-36
23764	MAFF	mRNA	1.040393089	3.42E-23
23767	FLRT3	mRNA	-1.076463382	2.41E-06
239	ALOX12	mRNA	-1.13925583	4.72E-05
24138	IFIT5	mRNA	-0.747729587	8.67E-17
24140	FTSJ1	mRNA	0.555241002	2.69E-10
24145	PANX1	mRNA	0.903873082	3.01E-25
24147	FJX1	mRNA	-0.566065171	1.99E-05
24149	ZNF318	mRNA	0.541392384	3.01E-09
245806	VGLL2	mRNA	0.527661242	3.86E-04
246184	CDC26	mRNA	0.57013924	3.98E-09
2491	CENPI	mRNA	0.663067029	8.73E-08
2495	FTH1	mRNA	-1.053161686	3.05E-50
250	ALPP	mRNA	-2.457665347	2.96E-202
251	ALPG	mRNA	-3.775790269	4.02E-54
2512	FTL	mRNA	-0.544243738	1.31E-18
2520	GAST	mRNA	2.639646477	0.010013407
2524	FUT2	mRNA	-0.860616065	0.020537599
2526	FUT4	mRNA	0.59400145	0.012064856
252839	TMEM9	mRNA	-0.715244191	7.77E-09
2530	FUT8	mRNA	0.516694139	1.77E-06
2531	KDSR	mRNA	0.599229575	5.55E-19
2535	FZD2	mRNA	-1.016518135	6.81E-18
253635	GPATCH11	mRNA	0.907002784	1.93E-17
2537	IFI6	mRNA	-2.497539894	2.46E-28
253714	MMS22L	mRNA	0.545324651	5.57E-08
253769	WDR27	mRNA	-0.637452058	4.74E-05
253782	CERS6	mRNA	-0.594479296	8.14E-13
253827	MSRB3	mRNA	-1.168332413	4.53E-06
253980	KCTD13	mRNA	0.537138494	4.69E-04
254102	EHBP1L1	mRNA	0.606378904	1.29E-08
254170	FBXO33	mRNA	0.795938862	2.89E-06
254428	SLC41A1	mRNA	0.783456705	1.15E-28
2548	GAA	mRNA	-1.537527582	8.58E-23
254827	NAALADL2	mRNA	-4.650564553	2.06E-39
2549	GAB1	mRNA	-0.734981012	5.55E-06
255104	TMCO4	mRNA	-0.908413015	3.36E-09
255394	TCP11L2	mRNA	-1.930199865	6.84E-19
255488	RNF144B	mRNA	-1.371130706	3.14E-45
255783	INAFM1	mRNA	-0.546892382	0.005792869
255809	C19orf38	mRNA	-3.389501014	0.039630784
255928	SYT14	mRNA	2.53465462	1.03E-10
256281	NUDT14	mRNA	-0.881506615	1.33E-08
256302	NATD1	mRNA	-1.26161663	7.10E-08
256329	LMNTD2	mRNA	-1.946729502	8.01E-08
2564	GABRE	mRNA	-1.25942016	1.18E-13
256691	MAMDC2	mRNA	-0.586460213	0.011598543
256714	MAP7D2	mRNA	-2.813632738	0.001593799
2568	GABRP	mRNA	-8.246761004	1.81E-10
256815	C10orf67	mRNA	-0.899983197	0.014675497
2571	GAD1	mRNA	-1.467927304	2.07E-11
257144	GCSAM	mRNA	-1.170770749	0.007596292
257160	RNF214	mRNA	-0.506907461	0.001258378
25764	HYPK	mRNA	0.804334863	2.79E-21
25776	CBY1	mRNA	-0.507993347	0.003728308
25777	SUN2	mRNA	-0.627743792	5.72E-13
25778	DSTYK	mRNA	-1.614794718	2.25E-13
25788	RAD54B	mRNA	0.645222856	4.96E-08
25792	CIZ1	mRNA	-0.733894978	0.001822546
25801	GCA	mRNA	-0.797422774	0.011895337
25814	ATXN10	mRNA	-0.711574952	1.83E-17
25816	TNFAIP8	mRNA	-0.545912608	9.45E-07
25818	KLK5	mRNA	-0.571816172	9.42E-09
25819	NOCT	mRNA	1.101657906	5.58E-07
25827	FBXL2	mRNA	-1.020147425	2.42E-04
2583	B4GALNT1	mRNA	1.472964435	4.73E-34
25833	POU2F3	mRNA	-2.013022248	0.036286301
25837	RAB26	mRNA	-4.243802269	9.79E-60
2584	GALK1	mRNA	-1.277623861	9.91E-07
25840	METTL7A	mRNA	-3.898819352	1.36E-167
25841	ABTB2	mRNA	0.703338013	3.61E-06
25861	WHRN	mRNA	-1.080373252	0.009192558
25870	SUMF2	mRNA	-0.851253529	8.70E-31
25875	LETMD1	mRNA	-0.537961781	1.28E-07
25878	MXRA5	mRNA	-1.792617044	7.57E-38
25879	DCAF13	mRNA	0.77148869	2.59E-24
2588	GALNS	mRNA	-0.628002412	1.34E-08
2589	GALNT1	mRNA	0.631222286	5.81E-08
25890	ABI3BP	mRNA	-2.179118489	2.54E-09
25901	CCDC28A	mRNA	-0.588922632	1.12E-04
25902	MTHFD1L	mRNA	0.682206956	5.89E-20
25907	TMEM158	mRNA	1.228783679	2.47E-12
25909	AHCTF1	mRNA	0.596817473	2.06E-12
25914	RTTN	mRNA	0.621842178	2.02E-06
25923	ATL3	mRNA	-0.583875048	0.003166895
259232	NALCN	mRNA	-0.641879227	0.001963707
25926	NOL11	mRNA	0.528662765	1.13E-11
25928	SOSTDC1	mRNA	-3.681258239	3.14E-30
2593	GAMT	mRNA	-1.888548914	4.76E-06
25934	NIPSNAP3A	mRNA	-0.955329936	5.37E-22
25937	WWTR1	mRNA	1.183678325	7.20E-70
25939	SAMHD1	mRNA	-1.099736505	2.78E-28
25943	C20orf194	mRNA	-1.206670469	2.64E-27
2595	GANC	mRNA	-0.656217716	8.83E-09
25950	RWDD3	mRNA	-0.538683261	0.014756755
25956	SEC31B	mRNA	-1.870521721	1.38E-06
25959	KANK2	mRNA	-0.739399515	1.91E-14
25961	NUDT13	mRNA	-1.485345162	8.69E-05
25970	SH2B1	mRNA	-1.048795581	2.70E-21
25974	MMACHC	mRNA	-1.024266605	4.18E-06
25977	NECAP1	mRNA	0.765165842	4.67E-17
25988	HINFP	mRNA	-0.62039754	2.17E-04
25996	REXO2	mRNA	0.515609426	3.39E-09
26007	TKFC	mRNA	-1.306485143	1.04E-16
26010	SPATS2L	mRNA	-0.701200038	9.20E-29
26013	L3MBTL1	mRNA	-1.509861845	3.52E-04
26040	SETBP1	mRNA	1.562446031	7.21E-29
26047	CNTNAP2	mRNA	-1.351736633	8.00E-07
26048	ZNF500	mRNA	-1.390469813	1.56E-08
26052	DNM3	mRNA	-2.489355485	3.96E-11
26060	APPL1	mRNA	-0.500088527	3.05E-05
26063	DECR2	mRNA	-0.547326132	0.020915455
26073	POLDIP2	mRNA	0.532832872	1.73E-15
26092	TOR1AIP1	mRNA	0.694653423	9.80E-27
26098	EDRF1	mRNA	0.68837903	2.99E-10
26112	CCDC69	mRNA	1.198524145	5.01E-06
26130	GAPVD1	mRNA	0.51768484	4.31E-14
26137	ZBTB20	mRNA	-2.849215473	4.77E-04
26146	TRAF3IP1	mRNA	-0.699686411	2.16E-04
26149	ZNF658	mRNA	-1.551223825	7.45E-10
26152	ZNF337	mRNA	-0.561153578	3.63E-04
26155	NOC2L	mRNA	0.898479433	1.96E-44
26157	GIMAP2	mRNA	-1.320662078	7.44E-04
26160	IFT172	mRNA	-0.842585614	8.83E-08
2617	GARS	mRNA	0.808878621	4.14E-30
2618	GART	mRNA	0.524335425	2.00E-14
2619	GAS1	mRNA	-1.646389029	0.001777737
26207	PITPNC1	mRNA	0.809687139	1.75E-04
2625	GATA3	mRNA	-0.584952027	8.44E-05
26257	NKX2-8	mRNA	-2.077928935	0.019296138
26259	FBXW8	mRNA	-0.636668822	5.91E-08
2627	GATA6	mRNA	0.583713297	3.82E-05
26272	FBXO4	mRNA	-0.851353279	8.21E-05
26278	SACS	mRNA	1.468280545	1.61E-24
26280	IL1RAPL2	mRNA	-1.963158972	0.012780032
26284	ERAL1	mRNA	-0.679701662	0.020948317
2631	NIPSNAP2	mRNA	-0.515152908	2.00E-07
2632	GBE1	mRNA	0.595599158	5.47E-07
2633	GBP1	mRNA	-2.383032033	2.17E-65
2634	GBP2	mRNA	-3.403717064	2.22E-26
2643	GCH1	mRNA	0.826428126	6.65E-05
26471	NUPR1	mRNA	-5.447648049	0.00100574
26472	PPP1R14B	mRNA	0.897547931	1.13E-19
26499	PLEK2	mRNA	1.115185923	4.19E-36
2650	GCNT1	mRNA	-1.155672626	4.51E-50
26505	CNNM3	mRNA	-0.553985997	5.88E-06
26519	TIMM10	mRNA	0.635529219	1.70E-04
26520	TIMM9	mRNA	-0.514227259	0.002100031
26525	IL36RN	mRNA	-2.245441124	4.61E-08
26574	AATF	mRNA	0.972831076	3.96E-43
26579	MYEOV	mRNA	1.731138713	8.55E-05
2664	GDI1	mRNA	0.599711784	3.49E-13
266655	BRD3OS	mRNA	-1.986898738	3.90E-25
266727	MDGA1	mRNA	-0.863799984	2.97E-13
267	AMFR	mRNA	-0.62039656	9.53E-09
2672	GFI1	mRNA	-1.608589172	0.008900745
2673	GFPT1	mRNA	0.619122489	3.67E-16
26747	NUFIP1	mRNA	0.569938173	6.15E-06
26751	SH3YL1	mRNA	-0.631123037	8.27E-14
2678	GGT1	mRNA	-2.137699099	1.54E-09
268	AMH	mRNA	1.253206795	1.87E-05
26872	STEAP1	mRNA	1.893904044	1.01E-30
26873	OPLAH	mRNA	-1.228768603	4.00E-16
26959	HBP1	mRNA	-0.601823248	5.48E-06
26960	NBEA	mRNA	0.594578089	6.14E-05
2697	GJA1	mRNA	0.809025185	6.92E-22
26973	CHORDC1	mRNA	1.020740816	2.86E-30
26974	ZNF285	mRNA	-1.305963662	1.92E-04
27	ABL2	mRNA	0.699483562	2.03E-13
27000	DNAJC2	mRNA	0.732337802	1.77E-15
27005	USP21	mRNA	-0.703470043	6.60E-10
27018	BEX3	mRNA	-0.697608445	9.72E-07
2706	GJB2	mRNA	2.882301399	6.54E-57
2707	GJB3	mRNA	1.92678685	2.30E-93
27071	DAPP1	mRNA	0.792106164	2.04E-11
27074	LAMP3	mRNA	-4.251161496	4.83E-81
27075	TSPAN13	mRNA	-0.570135329	5.38E-11
2709	GJB5	mRNA	0.739636512	3.97E-16
27092	CACNG4	mRNA	-4.596140913	1.71E-08
27097	TAF5L	mRNA	0.580688438	5.28E-13
271	AMPD2	mRNA	0.511995667	1.04E-06
27101	CACYBP	mRNA	0.793236499	1.96E-26
27109	DMAC2L	mRNA	-0.755854783	0.001513666
27111	SDCBP2	mRNA	1.840588787	5.85E-10
27113	BBC3	mRNA	-0.847308433	3.67E-05
27124	INPP5J	mRNA	-2.360213193	1.42E-05
27134	TJP3	mRNA	-3.88818234	2.22E-50
27148	STK36	mRNA	-0.91092048	7.22E-07
27151	CPAMD8	mRNA	-2.785833387	0.010801353
27153	ZNF777	mRNA	-1.002200621	3.23E-07
27161	AGO2	mRNA	1.10666873	4.53E-25
27166	PRELID1	mRNA	0.738036999	2.61E-24
2717	GLA	mRNA	0.688804107	5.01E-15
27175	TUBG2	mRNA	-0.710007356	8.37E-11
27238	GPKOW	mRNA	-0.513388708	0.002575925
27241	BBS9	mRNA	-0.67989894	4.26E-05
27243	CHMP2A	mRNA	-0.664283653	2.94E-15
27244	SESN1	mRNA	-1.039050387	1.56E-08
27246	RNF115	mRNA	-0.727541897	1.73E-14
27250	PDCD4	mRNA	-1.668940568	2.58E-78
27253	PCDH17	mRNA	-4.60890932	0.021696928
27289	RND1	mRNA	1.735539486	0.014305546
27293	SMPDL3B	mRNA	-1.097243653	1.10E-05
27297	CRCP	mRNA	-0.591612297	7.29E-07
2730	GCLM	mRNA	1.007429072	2.76E-29
27303	RBMS3	mRNA	-2.752151381	8.19E-30
2731	GLDC	mRNA	5.880509202	3.28E-05
27338	UBE2S	mRNA	1.101391952	1.93E-56
27340	UTP20	mRNA	0.512789435	3.64E-06
27346	TMEM97	mRNA	0.627393175	2.28E-11
27350	APOBEC3C	mRNA	0.813472587	3.84E-28
27351	DESI1	mRNA	0.68604688	2.57E-15
27352	SGSM3	mRNA	-0.791154992	2.80E-09
2737	GLI3	mRNA	-0.793224943	8.65E-15
2738	GLI4	mRNA	-1.52025961	3.67E-11
274	BIN1	mRNA	0.951275499	3.66E-10
27429	HTRA2	mRNA	0.8066416	1.14E-09
27433	TOR2A	mRNA	-0.580860317	1.23E-05
2744	GLS	mRNA	0.812607544	1.48E-28
27445	PCLO	mRNA	-1.147529994	9.62E-12
275	AMT	mRNA	-1.929374395	7.24E-04
2752	GLUL	mRNA	-1.638675209	4.29E-122
2762	GMDS	mRNA	0.529623596	1.06E-05
2768	GNA12	mRNA	0.843477949	8.71E-24
2769	GNA15	mRNA	0.956019259	6.80E-32
2786	GNG4	mRNA	1.074495713	2.04E-17
2790	GNG10	mRNA	-0.739167014	0.015026129
2791	GNG11	mRNA	1.618944456	1.35E-07
28	ABO	mRNA	-0.612127148	4.84E-04
2802	GOLGA3	mRNA	0.610931218	7.32E-12
2804	GOLGB1	mRNA	-0.53219934	1.26E-07
2823	GPM6A	mRNA	-1.982175777	1.70E-04
28231	SLCO4A1	mRNA	1.912442178	5.81E-58
28234	SLCO1B3	mRNA	0.52359036	2.46E-07
2827	GPR3	mRNA	2.190893897	1.55E-05
283008	NUTM2E	mRNA	-1.444731598	4.51E-05
283209	PGM2L1	mRNA	-1.251064616	1.67E-11
283229	CRACR2B	mRNA	-1.809517056	2.08E-07
283310	OTOGL	mRNA	-4.607807051	0.020419503
283316	CD163L1	mRNA	2.280407508	9.70E-04
283377	SPRYD4	mRNA	-0.765522582	1.52E-07
283450	HECTD4	mRNA	-0.66332965	1.71E-07
283635	FAM177A1	mRNA	0.553965144	5.29E-10
283849	EXOC3L1	mRNA	-2.300397046	7.46E-04
283927	NUDT7	mRNA	-1.820706519	8.65E-06
283987	HID1	mRNA	-0.995731299	0.037317795
284	ANGPT1	mRNA	-2.358310585	9.22E-04
284001	CCDC57	mRNA	-1.097241575	5.56E-17
284004	HEXD	mRNA	-1.283005414	2.44E-17
284058	KANSL1	mRNA	-0.682335171	1.05E-13
284086	NEK8	mRNA	-1.312028601	4.79E-11
284184	NDUFAF8	mRNA	0.999768793	1.49E-13
284217	LAMA1	mRNA	-1.621096644	0.03580732
284273	ZADH2	mRNA	-0.540027582	2.33E-06
284293	HMSD	mRNA	-0.844174378	0.007254598
284309	ZNF776	mRNA	-0.818958206	3.03E-05
284323	ZNF780A	mRNA	-0.958250142	2.36E-07
284325	C19orf54	mRNA	-0.659530129	8.92E-07
284348	LYPD5	mRNA	-0.653242775	3.52E-10
284349	ZNF283	mRNA	-0.638632315	9.21E-04
284352	PPP1R37	mRNA	-0.550902622	5.87E-08
284403	WDR62	mRNA	1.39103246	1.18E-30
284439	SLC25A42	mRNA	-1.625048225	5.19E-06
284486	THEM5	mRNA	-2.528545324	0.039083259
284613	CYB561D1	mRNA	-0.515219932	1.09E-04
284615	ANKRD34A	mRNA	-0.75657396	0.045800149
284695	ZNF326	mRNA	0.686235765	2.38E-14
284958	NT5DC4	mRNA	1.781339019	1.61E-04
28511	NKIRAS2	mRNA	-0.911235944	5.88E-14
28512	NKIRAS1	mRNA	1.059853101	4.69E-09
28514	DLL1	mRNA	0.830254758	2.12E-14
285195	SLC9A9	mRNA	-0.998296177	6.72E-05
2852	GPER1	mRNA	-1.360377491	0.001649189
285267	ZNF619	mRNA	-2.730172188	5.33E-06
285282	RABL3	mRNA	0.538061415	2.20E-07
285362	SUMF1	mRNA	-1.211211479	3.98E-13
285381	DPH3	mRNA	0.920506304	4.52E-15
285489	DOK7	mRNA	0.829987935	0.005692904
285590	SH3PXD2B	mRNA	-1.16415866	7.14E-06
285598	ARL10	mRNA	-1.295063302	1.10E-04
285672	SREK1IP1	mRNA	0.6059437	4.51E-09
285761	DCBLD1	mRNA	-0.605492429	1.99E-07
285989	ZNF789	mRNA	-0.932464514	2.87E-06
286	ANK1	mRNA	-0.831064775	0.01858815
286128	ZFP41	mRNA	-0.760677892	3.04E-07
286205	SCAI	mRNA	-0.61180527	1.10E-04
286256	LCN12	mRNA	-2.843424099	0.00396417
286257	PAXX	mRNA	0.61393671	3.90E-06
286336	FAM78A	mRNA	-2.852916945	7.43E-04
286676	ILDR1	mRNA	-1.627995576	0.004012132
286749	STON1-GTF2A1L	mRNA	-4.789972685	0.027758137
2869	GRK5	mRNA	1.444538681	2.54E-16
2873	GPS1	mRNA	0.517989106	2.44E-11
2875	GPT	mRNA	-1.885104315	2.14E-04
2879	GPX4	mRNA	-0.861318097	7.52E-22
288	ANK3	mRNA	-1.907599146	9.65E-68
2885	GRB2	mRNA	0.539831161	8.46E-14
28951	TRIB2	mRNA	0.649486893	9.64E-05
28958	COA3	mRNA	-0.503322412	0.001964995
2896	GRN	mRNA	-1.116036314	4.18E-40
28964	GIT1	mRNA	0.626573012	2.31E-13
28971	AAMDC	mRNA	-1.215616943	0.005559359
28981	IFT81	mRNA	-0.869445778	8.47E-13
28989	NTMT1	mRNA	0.861336124	8.79E-13
28992	MACROD1	mRNA	-0.827542016	1.90E-05
29015	SLC43A3	mRNA	1.249505679	1.51E-42
29035	C16orf72	mRNA	0.574434051	1.00E-12
2907	GRINA	mRNA	-0.81006613	3.53E-22
29070	CCDC113	mRNA	-1.320659778	0.001164812
29078	NDUFAF4	mRNA	0.785475597	1.08E-09
29080	CCDC59	mRNA	0.724557176	2.41E-12
29083	GTPBP8	mRNA	-0.765465978	1.15E-04
29089	UBE2T	mRNA	0.706404868	2.33E-13
291	SLC25A4	mRNA	0.576843049	1.86E-04
29100	TMEM208	mRNA	0.56875336	6.16E-05
29105	CFAP20	mRNA	0.517433679	1.68E-08
29107	NXT1	mRNA	0.503130803	1.60E-06
29108	PYCARD	mRNA	-1.005769289	5.78E-17
29109	FHOD1	mRNA	1.067054151	1.22E-19
29114	TAGLN3	mRNA	4.913247952	1.21E-04
29116	MYLIP	mRNA	-1.156574673	5.64E-20
29123	ANKRD11	mRNA	0.563218953	1.98E-12
29126	CD274	mRNA	1.852757967	4.39E-24
29128	UHRF1	mRNA	0.534589505	7.22E-08
2919	CXCL1	mRNA	1.142750704	0.00291727
2935	GSPT1	mRNA	0.587042839	1.50E-10
2948	GSTM4	mRNA	-0.935427961	7.53E-07
2954	GSTZ1	mRNA	-1.683199646	5.23E-20
2958	GTF2A2	mRNA	0.881371634	5.66E-20
2963	GTF2F2	mRNA	0.561842837	3.65E-11
2966	GTF2H2	mRNA	0.516979407	5.47E-05
2969	GTF2I	mRNA	-0.823923759	1.45E-19
29761	USP25	mRNA	-0.796308537	3.64E-22
29767	TMOD2	mRNA	-3.21004263	1.36E-08
29775	CARD10	mRNA	0.885766932	1.42E-33
29785	CYP2S1	mRNA	-0.541883032	3.80E-08
29789	OLA1	mRNA	0.635454288	1.08E-22
29798	C2orf27A	mRNA	-1.46836311	0.001635339
29800	ZDHHC1	mRNA	-3.526545517	0.004386126
29803	REPIN1	mRNA	-0.578079588	3.18E-09
29844	TFPT	mRNA	1.221655148	1.87E-07
29855	UBN1	mRNA	0.536769751	8.81E-14
29889	GNL2	mRNA	0.642904238	1.36E-11
29893	PSMC3IP	mRNA	0.626006319	3.25E-06
29902	FAM216A	mRNA	1.058781795	8.43E-14
29903	CCDC106	mRNA	-2.048150889	8.50E-16
29911	HOOK2	mRNA	-0.505644731	1.67E-09
29914	UBIAD1	mRNA	0.586483867	4.00E-09
29915	HCFC2	mRNA	-0.535930469	0.033107504
29919	RMC1	mRNA	0.761691662	6.32E-14
29925	GMPPB	mRNA	0.529685709	0.001491883
29927	SEC61A1	mRNA	0.682892126	1.18E-34
29933	GPR132	mRNA	-3.986428384	4.87E-05
29941	PKN3	mRNA	-0.689722137	2.83E-10
29948	OSGIN1	mRNA	0.724130422	5.93E-04
29952	DPP7	mRNA	-0.50236838	0.00645914
29953	TRHDE	mRNA	1.528448323	0.009057537
29954	POMT2	mRNA	-0.745476429	4.17E-06
29964	PRICKLE4	mRNA	-1.494056642	6.72E-12
29968	PSAT1	mRNA	0.646339517	3.26E-13
29979	UBQLN1	mRNA	0.612259357	1.75E-22
29984	RHOD	mRNA	0.750012289	2.42E-17
29985	SLC39A3	mRNA	0.515407907	9.05E-07
29986	SLC39A2	mRNA	-5.330205309	3.74E-04
29990	PILRB	mRNA	-0.54579821	9.87E-05
29994	BAZ2B	mRNA	-0.619382584	3.60E-08
29997	NOP53	mRNA	-0.612419692	9.47E-12
29998	BICRA	mRNA	-0.529959605	7.91E-05
30001	ERO1A	mRNA	0.532373677	7.11E-15
30011	SH3KBP1	mRNA	0.569252993	1.58E-10
3005	H1F0	mRNA	-0.688626017	0.03501646
3006	HIST1H1C	mRNA	-0.744436855	2.31E-04
3014	H2AFX	mRNA	0.599469229	3.25E-21
3015	H2AFZ	mRNA	0.517088679	7.73E-09
3017	HIST1H2BD	mRNA	-1.779113614	2.13E-14
3029	HAGH	mRNA	-0.61093126	5.41E-05
3032	HADHB	mRNA	-0.799986876	2.12E-23
3035	HARS	mRNA	0.738097344	1.84E-23
3038	HAS3	mRNA	2.27517381	1.19E-51
3052	HCCS	mRNA	0.617240731	5.06E-12
307	ANXA4	mRNA	-0.891166787	4.12E-32
3073	HEXA	mRNA	-0.553131109	1.22E-09
3075	CFH	mRNA	-1.531066676	9.70E-55
308	ANXA5	mRNA	0.56037592	2.02E-18
30817	ADGRE2	mRNA	1.509754725	2.56E-08
30832	ZNF354C	mRNA	-2.478505041	0.036844339
30834	ZNRD1	mRNA	0.571152758	3.04E-04
30836	DNTTIP2	mRNA	0.910402329	4.23E-39
30837	SOCS7	mRNA	0.760103431	7.48E-12
3084	NRG1	mRNA	0.847326953	1.72E-21
30845	EHD3	mRNA	0.825365378	0.018847781
30846	EHD2	mRNA	-0.706474109	0.001997995
3092	HIP1	mRNA	0.632061309	2.83E-11
3093	UBE2K	mRNA	0.535952414	8.59E-16
30968	STOML2	mRNA	0.628516849	5.69E-16
3099	HK2	mRNA	1.519896084	5.62E-50
3105	HLA-A	mRNA	-0.61981477	7.85E-10
3106	HLA-B	mRNA	-0.973706338	2.62E-17
3107	HLA-C	mRNA	-0.829533029	1.21E-18
3108	HLA-DMA	mRNA	-1.291666669	0.004818774
311	ANXA11	mRNA	-0.589466928	1.08E-15
3119	HLA-DQB1	mRNA	-1.122493164	9.00E-05
3133	HLA-E	mRNA	-1.113027163	6.28E-36
3134	HLA-F	mRNA	-1.859176008	2.02E-37
3140	MR1	mRNA	-1.019506977	5.16E-20
3155	HMGCL	mRNA	-2.518066391	1.93E-52
3159	HMGA1	mRNA	0.867286451	3.29E-41
316	AOX1	mRNA	1.660443148	0.010413526
3161	HMMR	mRNA	0.82790384	1.68E-15
3162	HMOX1	mRNA	1.966498043	1.57E-11
3163	HMOX2	mRNA	0.94440578	1.20E-27
3170	FOXA2	mRNA	4.600170287	0.025500932
317662	FAM149B1	mRNA	-0.514502933	7.64E-05
3177	SLC29A2	mRNA	-0.802199453	5.73E-11
317749	DHRS4L2	mRNA	-0.786509175	1.61E-04
3182	HNRNPAB	mRNA	0.673325807	8.53E-17
3184	HNRNPD	mRNA	0.518718745	5.58E-08
3189	HNRNPH3	mRNA	0.500320631	3.88E-07
319089	TTC6	mRNA	-1.944236491	0.03864126
3191	HNRNPL	mRNA	0.550920153	5.16E-21
3199	HOXA2	mRNA	-1.755594616	9.65E-28
32	ACACB	mRNA	-1.99124957	1.47E-18
3200	HOXA3	mRNA	-0.538094667	8.44E-04
3202	HOXA5	mRNA	-0.660402113	0.005755207
3221	HOXC4	mRNA	-1.850863432	7.74E-11
3233	HOXD4	mRNA	-2.341445331	0.025905909
3236	HOXD10	mRNA	-0.547177906	0.007184092
3241	HPCAL1	mRNA	2.449351242	1.33E-206
3248	HPGD	mRNA	-1.610135682	1.22E-07
3251	HPRT1	mRNA	0.601925427	4.16E-14
3257	HPS1	mRNA	-0.736476448	1.10E-16
3265	HRAS	mRNA	0.713564781	1.11E-13
3269	HRH1	mRNA	1.169159803	1.38E-11
3273	HRG	mRNA	3.002477606	2.32E-07
3275	PRMT2	mRNA	-0.631418092	1.19E-12
3276	PRMT1	mRNA	0.542769813	9.68E-15
3280	HES1	mRNA	-0.647457508	8.52E-07
3299	HSF4	mRNA	-1.023541564	2.51E-06
330	BIRC3	mRNA	1.702963999	4.58E-04
3300	DNAJB2	mRNA	-1.093501845	5.76E-35
3301	DNAJA1	mRNA	0.519279222	1.95E-13
3303	HSPA1A	mRNA	0.82389741	3.67E-41
3304	HSPA1B	mRNA	0.530892598	4.43E-14
3305	HSPA1L	mRNA	1.059932271	6.68E-04
3308	HSPA4	mRNA	0.667612235	5.65E-24
3309	HSPA5	mRNA	0.68068347	2.71E-28
3312	HSPA8	mRNA	1.207427146	2.95E-57
3315	HSPB1	mRNA	-1.742426398	1.87E-64
3320	HSP90AA1	mRNA	0.906284637	1.08E-48
3326	HSP90AB1	mRNA	0.623986405	2.51E-15
3329	HSPD1	mRNA	0.750332923	5.30E-17
3336	HSPE1	mRNA	0.831656217	4.46E-33
3337	DNAJB1	mRNA	0.658917941	7.17E-18
3338	DNAJC4	mRNA	-1.157553713	2.75E-09
3339	HSPG2	mRNA	-0.89872842	8.94E-25
3340	NDST1	mRNA	-0.691259363	4.27E-27
3344	FOXN2	mRNA	0.791894401	6.42E-13
3363	HTR7	mRNA	0.853404239	7.36E-15
3364	HUS1	mRNA	0.611625301	1.07E-06
3371	TNC	mRNA	-0.718522646	1.75E-25
3373	HYAL1	mRNA	-0.798340349	8.50E-11
3376	IARS	mRNA	0.529551134	4.67E-16
3383	ICAM1	mRNA	-0.536051578	0.020901446
338440	ANO9	mRNA	-1.027739756	1.99E-26
338442	HCAR2	mRNA	-0.952292045	1.52E-10
338645	LUZP2	mRNA	-1.328918234	4.59E-21
339318	ZNF181	mRNA	-1.419619655	4.78E-05
339324	ZNF260	mRNA	-0.530175609	0.003983077
339451	KLHL17	mRNA	-0.57821797	0.007826749
339541	ARMH1	mRNA	-5.192801554	0.002692946
339665	SLC35E4	mRNA	0.773618026	0.029926699
3397	ID1	mRNA	-0.656698553	2.68E-07
339745	SPOPL	mRNA	0.575413964	8.08E-07
339761	CYP27C1	mRNA	0.884616646	2.37E-07
3399	ID3	mRNA	-0.724323519	1.98E-13
340061	TMEM173	mRNA	-1.147908067	1.23E-16
340273	ABCB5	mRNA	-3.563459505	5.96E-04
340371	NRBP2	mRNA	-1.265087127	1.65E-18
340385	ZNF517	mRNA	-1.820421019	1.62E-06
340393	TMEM249	mRNA	1.967970918	0.017493658
340547	VSIG1	mRNA	1.700119991	7.56E-06
340706	VWA2	mRNA	-1.003979019	0.005259493
340719	NANOS1	mRNA	-0.825357123	0.012660002
341208	HEPHL1	mRNA	2.22292959	0.019454516
341640	FREM2	mRNA	-1.293801955	1.98E-14
3418	IDH2	mRNA	-1.135652831	6.76E-15
3419	IDH3A	mRNA	0.816722396	1.19E-24
342132	ZNF774	mRNA	-1.714307256	3.59E-05
3425	IDUA	mRNA	-0.824673524	3.88E-04
3426	CFI	mRNA	-1.337492885	0.00126211
3428	IFI16	mRNA	-0.582268146	2.33E-09
3429	IFI27	mRNA	-2.524596437	6.98E-14
3430	IFI35	mRNA	-2.184695324	1.95E-76
3431	SP110	mRNA	-1.695199984	4.11E-77
3433	IFIT2	mRNA	-2.17870557	1.15E-160
3434	IFIT1	mRNA	-3.10973036	0
3437	IFIT3	mRNA	-2.622174159	2.02E-288
343990	KIAA1211L	mRNA	-1.244422728	3.05E-13
344787	ZNF860	mRNA	0.74369384	9.78E-05
345274	SLC10A6	mRNA	3.05026655	0.009014865
3460	IFNGR2	mRNA	0.500956255	2.79E-08
347	APOD	mRNA	-3.092780988	1.56E-09
3475	IFRD1	mRNA	1.140435743	3.80E-43
3476	IGBP1	mRNA	-0.805834896	3.20E-18
347735	SERINC2	mRNA	1.073167964	3.01E-54
347862	GATD1	mRNA	-0.559304834	8.20E-09
347902	AMIGO2	mRNA	0.747105507	1.10E-20
3480	IGF1R	mRNA	-0.775740242	1.66E-16
348013	TMEM255B	mRNA	1.414745961	0.045007463
348110	ARPIN	mRNA	-1.994222464	8.31E-15
3485	IGFBP2	mRNA	-4.540132178	0.00555311
3486	IGFBP3	mRNA	-0.991151772	1.27E-29
3487	IGFBP4	mRNA	-0.84055517	4.87E-05
348738	C2orf48	mRNA	1.041844716	0.03142264
3490	IGFBP7	mRNA	-0.783218821	3.06E-14
3491	CYR61	mRNA	-0.718081118	1.73E-13
35	ACADS	mRNA	-0.826685114	0.015808634
3508	IGHMBP2	mRNA	0.613700946	5.01E-06
352954	CASTOR3	mRNA	-2.190510473	7.16E-51
353274	ZNF445	mRNA	-1.294721786	1.36E-06
353355	ZNF233	mRNA	-1.584422551	0.00229961
353500	BMP8A	mRNA	-2.024329867	0.004830038
3552	IL1A	mRNA	1.334174903	6.37E-25
3553	IL1B	mRNA	1.42712687	3.35E-30
3554	IL1R1	mRNA	-1.168929319	0.001242621
3557	IL1RN	mRNA	-1.04766428	8.39E-20
3561	IL2RG	mRNA	2.193553971	7.09E-04
3566	IL4R	mRNA	0.8770622	8.22E-27
357	SHROOM2	mRNA	1.185971023	4.86E-31
3572	IL6ST	mRNA	0.610952414	8.33E-12
3575	IL7R	mRNA	1.128968371	1.06E-61
3576	CXCL8	mRNA	2.571797718	3.31E-07
3577	CXCR1	mRNA	5.956073846	1.44E-04
358	AQP1	mRNA	2.060973595	0.020805423
3588	IL10RB	mRNA	-0.654343033	5.85E-10
3589	IL11	mRNA	1.301279649	0.001450985
3590	IL11RA	mRNA	-0.899046291	0.011127538
36	ACADSB	mRNA	-0.751529367	1.73E-08
3600	IL15	mRNA	-0.692916818	0.046322758
3603	IL16	mRNA	-1.941561963	2.33E-05
3608	ILF2	mRNA	0.535965909	9.98E-14
3612	IMPA1	mRNA	0.687917983	8.83E-09
3614	IMPDH1	mRNA	0.686870776	9.24E-25
3620	IDO1	mRNA	-2.732345278	2.76E-24
3621	ING1	mRNA	0.538639905	7.92E-06
3622	ING2	mRNA	0.701008836	1.22E-04
3624	INHBA	mRNA	1.654246349	1.79E-43
3627	CXCL10	mRNA	-2.222106788	0.002555405
3628	INPP1	mRNA	0.625885618	2.81E-10
3632	INPP5A	mRNA	0.53150946	6.12E-06
3635	INPP5D	mRNA	3.512466696	4.28E-04
3636	INPPL1	mRNA	-0.650019182	3.04E-17
3643	INSR	mRNA	-1.48706827	0.00728704
3652	IPP	mRNA	-0.512732572	0.012402799
3654	IRAK1	mRNA	0.865366905	3.06E-43
3655	ITGA6	mRNA	1.321408665	2.85E-70
3659	IRF1	mRNA	-0.611843507	5.95E-08
3663	IRF5	mRNA	-0.97601439	2.79E-09
3665	IRF7	mRNA	-2.014519019	3.62E-17
3667	IRS1	mRNA	1.335421843	5.78E-37
367	AR	mRNA	-0.528035162	8.62E-04
3670	ISL1	mRNA	0.595062397	0.016385434
3675	ITGA3	mRNA	0.937376673	5.35E-47
3678	ITGA5	mRNA	1.058481927	8.34E-29
3682	ITGAE	mRNA	0.980399437	7.66E-06
3684	ITGAM	mRNA	1.448034499	0.041285905
3688	ITGB1	mRNA	0.744763272	1.39E-36
3692	EIF6	mRNA	0.687549517	3.77E-26
3695	ITGB7	mRNA	2.102901331	2.58E-13
3713	IVL	mRNA	-3.91129743	3.79E-49
3714	JAG2	mRNA	-0.860984513	9.02E-17
372	ARCN1	mRNA	0.548447984	2.59E-18
3725	JUN	mRNA	0.943383744	3.24E-18
3727	JUND	mRNA	-1.594581368	7.68E-52
3730	ANOS1	mRNA	-1.435796309	2.43E-21
373156	GSTK1	mRNA	-0.932179414	5.09E-35
3735	KARS	mRNA	0.515902884	1.22E-13
374	AREG	mRNA	4.377996119	2.53E-256
374378	GALNT18	mRNA	0.602892634	6.63E-06
374395	TMEM179B	mRNA	-0.859562516	3.36E-09
374462	PTPRQ	mRNA	-4.498909613	0.029357988
374618	TEX9	mRNA	-0.771693491	3.09E-05
374659	HDDC3	mRNA	-1.383502398	3.86E-11
374819	LRRC37A3	mRNA	-1.170825578	1.24E-08
374882	TMEM205	mRNA	-1.119369533	2.69E-16
374907	B3GNT8	mRNA	-1.138046252	0.039881943
374928	ZNF773	mRNA	-1.150741317	0.00628702
374969	SVBP	mRNA	0.613290702	0.006439133
375	ARF1	mRNA	0.529930937	4.43E-23
3750	KCND1	mRNA	1.319448374	0.011055607
375035	SFT2D2	mRNA	-0.956747919	2.52E-05
375287	RBM43	mRNA	-2.438976894	4.05E-29
375444	C5orf34	mRNA	0.636074593	1.78E-05
375757	SWI5	mRNA	0.544984654	0.001590446
376267	RAB15	mRNA	-1.258067486	1.07E-16
376497	SLC27A1	mRNA	-0.732951476	1.05E-05
3769	KCNJ13	mRNA	-4.265083454	0.048137198
376940	ZC3H6	mRNA	-1.972229933	9.21E-13
3775	KCNK1	mRNA	1.32463338	1.54E-46
378	ARF4	mRNA	0.511145305	1.38E-13
379	ARL4D	mRNA	0.715079185	9.59E-10
3790	KCNS3	mRNA	-0.741128186	2.35E-08
3799	KIF5B	mRNA	0.540523309	9.71E-14
3801	KIFC3	mRNA	1.037276348	1.94E-17
3816	KLK1	mRNA	-2.415704117	0.001273431
3839	KPNA3	mRNA	0.545326408	6.35E-12
384	ARG2	mRNA	0.592803914	8.20E-04
3840	KPNA4	mRNA	0.700916913	9.68E-32
3841	KPNA5	mRNA	-0.77966169	8.11E-05
3843	IPO5	mRNA	0.530430685	2.55E-10
3848	KRT1	mRNA	-4.060387106	2.45E-24
3851	KRT4	mRNA	-3.554081894	3.03E-118
3852	KRT5	mRNA	-1.102219384	7.73E-60
3853	KRT6A	mRNA	2.269009877	1.29E-217
3854	KRT6B	mRNA	4.09944013	0.004623142
3855	KRT7	mRNA	-0.663082044	1.67E-11
3856	KRT8	mRNA	1.904388063	4.39E-132
3858	KRT10	mRNA	0.684501145	2.97E-07
3860	KRT13	mRNA	-1.881416337	2.52E-21
3861	KRT14	mRNA	0.897891634	2.86E-35
3866	KRT15	mRNA	-1.830927654	5.14E-131
3868	KRT16	mRNA	1.968062043	2.62E-26
387032	ZKSCAN4	mRNA	-1.953419354	5.06E-09
387119	CEP85L	mRNA	-1.075463226	1.46E-08
3875	KRT18	mRNA	1.829285982	3.42E-225
387509	GPR153	mRNA	3.019377795	1.09E-297
387640	SKIDA1	mRNA	-1.181299842	3.15E-05
387882	C12orf75	mRNA	1.116284993	5.50E-38
387893	KMT5A	mRNA	0.698021851	8.72E-19
387921	NHLRC3	mRNA	-1.009988068	4.31E-11
3880	KRT19	mRNA	-0.546686353	2.16E-09
388115	CCDC9B	mRNA	0.575389305	1.99E-10
388228	SBK1	mRNA	-1.325872328	0.029908181
388272	C16orf87	mRNA	0.640693573	5.79E-05
388389	CCDC103	mRNA	-0.611246366	7.35E-04
388403	YPEL2	mRNA	-2.627886036	8.24E-07
388564	TMEM238	mRNA	-1.186613025	1.59E-04
388591	RNF207	mRNA	-0.71649168	2.20E-05
388610	TRNP1	mRNA	0.666943935	7.60E-08
388650	FAM69A	mRNA	-0.754127995	9.75E-05
388695	LYSMD1	mRNA	1.1226588	1.53E-10
388743	CAPN8	mRNA	1.719541581	0.003338729
388753	COA6	mRNA	1.142297331	5.84E-24
388886	LRRC75B	mRNA	-1.471473916	0.01743851
388963	C2orf81	mRNA	-1.466217942	0.003376467
389136	VGLL3	mRNA	-1.155041856	3.26E-20
389524	GTF2IRD2B	mRNA	-1.68848474	5.13E-13
389541	LAMTOR4	mRNA	-0.667485433	6.39E-08
389602	LOC389602	mRNA	4.520267328	8.08E-18
3897	L1CAM	mRNA	1.361347197	2.56E-08
3898	LAD1	mRNA	0.999587051	4.28E-33
389856	USP27X	mRNA	-0.875323766	1.41E-04
389903	CSAG3	mRNA	-1.75414308	0.008105778
390010	NKX1-2	mRNA	-0.592873392	1.34E-04
3908	LAMA2	mRNA	1.437205886	0.002788046
3909	LAMA3	mRNA	2.018880261	8.31E-197
390916	NUDT19	mRNA	0.825683745	1.76E-14
390940	PINLYP	mRNA	-1.034813782	0.005162135
3911	LAMA5	mRNA	-0.961142665	1.65E-54
3912	LAMB1	mRNA	-0.611409997	2.42E-09
3913	LAMB2	mRNA	-2.414963458	4.03E-30
391356	PTRHD1	mRNA	-1.219248959	2.59E-12
3914	LAMB3	mRNA	0.668892708	2.51E-12
3918	LAMC2	mRNA	2.176744423	1.45E-193
3920	LAMP2	mRNA	-0.631933217	1.02E-23
3925	STMN1	mRNA	-0.978713675	4.44E-30
392636	AGMO	mRNA	-4.831261227	2.72E-11
3932	LCK	mRNA	3.168733579	8.85E-04
3934	LCN2	mRNA	-0.628633426	1.67E-04
3936	LCP1	mRNA	0.853085374	4.66E-18
3939	LDHA	mRNA	0.913086486	4.28E-36
394	ARHGAP5	mRNA	-0.577080234	9.19E-15
3945	LDHB	mRNA	0.600948148	1.13E-13
3949	LDLR	mRNA	0.519213045	1.75E-09
3954	LETM1	mRNA	0.602360259	4.69E-10
3955	LFNG	mRNA	-1.014791746	7.96E-24
3958	LGALS3	mRNA	-0.625147299	3.93E-12
3959	LGALS3BP	mRNA	-0.805491611	9.96E-25
396	ARHGDIA	mRNA	0.840730497	3.26E-38
3964	LGALS8	mRNA	-0.631521295	3.15E-23
3965	LGALS9	mRNA	-3.434855746	7.18E-109
3975	LHX1	mRNA	1.007319542	3.53E-06
3976	LIF	mRNA	1.75119443	7.55E-24
3977	LIFR	mRNA	-1.459068276	1.16E-16
3980	LIG3	mRNA	0.856110873	4.44E-19
3981	LIG4	mRNA	0.656326187	1.66E-06
3988	LIPA	mRNA	-0.625851479	2.13E-18
3992	FADS1	mRNA	-0.793687461	1.64E-31
399512	SLC25A35	mRNA	-0.904096477	9.47E-06
399726	CASC10	lncRNA	-1.495609094	6.66E-10
399818	EEF1AKMT2	mRNA	-1.413100979	1.29E-05
399948	COLCA1	mRNA	-2.658096044	0.023295422
400	ARL1	mRNA	-0.720841361	9.46E-06
4000	LMNA	mRNA	0.841023668	2.62E-39
400073	C12orf76	mRNA	-1.187923312	1.58E-04
4005	LMO2	mRNA	-3.329458468	0.042167824
400566	C17orf97	mRNA	-0.522179385	4.12E-04
400569	MED11	mRNA	-0.563842355	2.55E-04
400673	VMAC	mRNA	-2.068782841	4.96E-07
400720	ZNF772	mRNA	-1.733760817	0.033785243
400745	SH2D5	mRNA	3.365036433	1.93E-43
400961	PAIP2B	mRNA	-0.921384994	0.039863841
401145	CCSER1	mRNA	-1.365977367	1.18E-04
401152	C4orf3	mRNA	-0.742671441	1.07E-07
401335	C7orf65	mRNA	-4.844191998	0.002413891
401397	SMIM30	mRNA	-0.508237911	7.43E-06
401474	SAMD12	mRNA	-1.036179033	2.31E-04
401478	LOC401478	lncRNA	3.252902851	5.38E-17
401494	HACD4	mRNA	-1.185550374	0.021238432
401548	SNX30	mRNA	-1.007165343	2.27E-17
401647	GOLGA7B	mRNA	0.531623306	0.035742018
4017	LOXL2	mRNA	1.134128827	1.52E-16
401934	RNF223	mRNA	0.930365626	0.019317686
402055	SRRD	mRNA	0.545485684	3.82E-07
402682	UFSP1	mRNA	-1.269030295	0.014739757
402778	IFITM10	mRNA	-1.006913819	7.90E-08
403313	PLPP6	mRNA	-1.086924677	4.32E-17
4035	LRP1	mRNA	-0.624305463	1.27E-11
404093	CUEDC1	mRNA	-0.590859648	1.24E-07
404217	CTXN1	mRNA	-0.886017349	1.52E-06
[truncated: 2,500 more rows]
