# Supplementary material for: Hyperstable EGF-like bleogen derived from cactus accelerates corneal healing in rats
Source: Front Pharmacol. 2022 Aug 16;13:942168. doi: 10.3389/fphar.2022.942168 (PMC9424907; doi:10.3389/fphar.2022.942168)
Supplement: Supplementary file 2 [file Table2.XLS]

Gene ID	Gene Symbol	Type	log2 (pB1 / Blank)	Qvalue (pB1 / Blank)
1003	CDH5	mRNA	-2.239036491	1.83E-05
10044	SH2D3C	mRNA	-1.793512087	0.001146596
100463482	MTRNR2L6	mRNA	-0.533819378	3.57E-06
100463487	MTRNR2L9	mRNA	-0.622946423	1.08E-12
100529063	BCL2L2-PABPN1	mRNA	-4.877196293	0.00377837
100861412	FSBP	mRNA	-6.590213421	6.25E-05
101059953	NPIPA8	mRNA	-0.83654806	0.029426726
10162	LPCAT3	mRNA	-0.651455851	4.74E-19
10189	ALYREF	mRNA	0.554663819	1.28E-05
102724488	LOC102724488	mRNA	-0.798644543	5.42E-04
10346	TRIM22	mRNA	-0.999200916	6.82E-05
10376	TUBA1B	mRNA	0.596361391	8.89E-09
10381	TUBB3	mRNA	0.546625382	1.21E-04
10468	FST	mRNA	0.796288389	3.21E-06
10622	POLR3G	mRNA	0.52928987	0.019519737
107984841	LOC107984841	mRNA	-0.636998081	0.019425239
107985803	LOC107985803	pseudo	-1.100570438	0.008628343
10964	IFI44L	mRNA	-0.824745471	3.65E-13
11182	SLC2A6	mRNA	-0.59306345	0.005644248
11274	USP18	mRNA	-0.567733372	1.18E-11
114928	GPRASP2	mRNA	-2.920630338	1.01E-05
116071	BATF2	mRNA	-1.114998771	0.011428425
124936	CYB5D2	mRNA	-0.520755568	0.002938653
128218	TMEM125	mRNA	-0.682636153	0.002938653
129607	CMPK2	mRNA	-0.714953772	3.49E-15
134429	STARD4	mRNA	-0.627119763	2.37E-11
1374	CPT1A	mRNA	0.534868431	1.83E-11
137872	ADHFE1	mRNA	-0.981178442	0.046954973
146664	MGAT5B	mRNA	-1.009036063	0.044839025
147807	ZNF524	mRNA	-0.746951008	0.008480723
1491	CTH	mRNA	-0.532775855	2.54E-05
1519	CTSO	mRNA	-0.580963776	0.04531982
153222	CREBRF	mRNA	-0.553381876	0.009789456
154091	SLC2A12	mRNA	-0.506419877	0.021363192
1545	CYP1B1	mRNA	-0.867180468	2.37E-12
1595	CYP51A1	mRNA	-0.539418952	2.94E-09
162394	SLFN5	mRNA	-0.631922563	5.24E-14
1649	DDIT3	mRNA	-0.520403554	0.036193777
1734	DIO2	mRNA	0.650925624	0.002946523
18	ABAT	mRNA	-0.919659441	0.013615856
1831	TSC22D3	mRNA	-1.35154981	2.59E-48
1890	TYMP	mRNA	-0.679107746	1.96E-04
2036	EPB41L1	mRNA	-0.543525276	6.57E-08
2180	ACSL1	mRNA	-0.656737649	8.84E-12
219285	SAMD9L	mRNA	-0.671767816	3.96E-11
2194	FASN	mRNA	-1.335988355	1.11E-68
221	ALDH3B1	mRNA	-0.673973067	1.12E-05
221416	C6orf223	lncRNA	-2.127290556	0.017101093
222	ALDH3B2	mRNA	-0.857154465	0.011770263
222171	PRR15	mRNA	-0.588116025	3.20E-08
22874	PLEKHA6	mRNA	-0.963830763	9.58E-07
22877	MLXIP	mRNA	-0.667356746	8.30E-12
230	ALDOC	mRNA	-0.546022579	1.30E-06
23059	CLUAP1	mRNA	-0.537779916	0.004401097
23175	LPIN1	mRNA	-0.766650882	3.85E-27
2533	FYB1	mRNA	-0.621595872	2.03E-07
255394	TCP11L2	mRNA	-0.527334132	0.025164952
255488	RNF144B	mRNA	-0.566729736	3.97E-06
255738	PCSK9	mRNA	-0.556362324	2.68E-17
257397	TAB3	mRNA	-0.528583459	5.92E-12
25788	RAD54B	mRNA	0.527303342	0.002901839
25801	GCA	mRNA	-0.587937675	0.016517889
2583	B4GALNT1	mRNA	0.608659124	0.002981593
25837	RAB26	mRNA	-0.70744208	0.002764271
2633	GBP1	mRNA	-0.599317704	9.85E-07
26873	OPLAH	mRNA	-0.528748325	0.00528144
27074	LAMP3	mRNA	-1.009086209	5.56E-12
27113	BBC3	mRNA	-0.653410428	0.0056339
27347	STK39	mRNA	-0.550054392	4.00E-08
28231	SLCO4A1	mRNA	0.657998535	0.001747621
283897	C16orf54	mRNA	-0.779651731	2.54E-06
284086	NEK8	mRNA	-0.870818757	7.64E-07
284184	NDUFAF8	mRNA	0.527572785	0.019131994
285989	ZNF789	mRNA	-0.531530997	0.026313882
2872	MKNK2	mRNA	-0.505796941	4.52E-09
29116	MYLIP	mRNA	-1.018513443	8.48E-17
29798	C2orf27A	mRNA	-1.133997179	0.038041598
29964	PRICKLE4	mRNA	-0.566149601	0.048328062
3075	CFH	mRNA	-0.506563243	2.25E-07
3156	HMGCR	mRNA	-0.579501816	4.25E-17
3157	HMGCS1	mRNA	-0.69179233	1.18E-17
32	ACACB	mRNA	-0.530122999	0.035512605
338382	RAB7B	mRNA	0.731357102	2.39E-04
339122	RAB43	mRNA	-0.62327307	0.005943679
3422	IDI1	mRNA	-0.519982848	7.46E-16
3430	IFI35	mRNA	-0.687445305	1.11E-10
3431	SP110	mRNA	-0.556064843	7.21E-09
3434	IFIT1	mRNA	-0.642804828	6.21E-17
3437	IFIT3	mRNA	-0.602766129	3.55E-17
3491	CYR61	mRNA	-0.510479424	8.92E-06
3613	IMPA2	mRNA	0.616029765	6.05E-06
3638	INSIG1	mRNA	-0.826757164	4.68E-35
3665	IRF7	mRNA	-0.697668377	4.34E-14
375287	RBM43	mRNA	-0.726162505	5.38E-04
3848	KRT1	mRNA	0.832693244	0.002645992
3853	KRT6A	mRNA	0.520632036	5.44E-10
3868	KRT16	mRNA	0.94210349	6.70E-06
388403	YPEL2	mRNA	-1.287238848	0.019079434
3949	LDLR	mRNA	-0.765274488	4.19E-28
3965	LGALS9	mRNA	-0.936162282	2.30E-11
402778	IFITM10	mRNA	-0.561625861	6.50E-04
4047	LSS	mRNA	-0.684676763	7.88E-29
4053	LTBP2	mRNA	-0.55749082	0.003731542
4312	MMP1	mRNA	1.10558507	3.18E-06
4319	MMP10	mRNA	0.706662196	6.00E-06
440836	ODF3B	mRNA	-0.832765613	0.0024254
441478	NRARP	mRNA	0.641931517	1.08E-12
4585	MUC4	mRNA	-1.229840608	7.85E-08
4597	MVD	mRNA	-0.835715972	1.17E-29
4599	MX1	mRNA	-0.957384734	9.52E-15
4600	MX2	mRNA	-1.156004939	1.04E-18
467	ATF3	mRNA	-0.512950609	0.017374581
47	ACLY	mRNA	-0.984299202	6.90E-68
4758	NEU1	mRNA	-0.521078909	1.09E-05
4856	NOV	mRNA	1.155183391	0.008103257
4938	OAS1	mRNA	-0.762870328	4.12E-21
4939	OAS2	mRNA	-0.882443715	1.16E-19
4940	OAS3	mRNA	-0.582725389	5.98E-17
4973	OLR1	mRNA	-0.511144048	1.31E-08
50615	IL21R	mRNA	-3.555101891	0.005605843
5106	PCK2	mRNA	-0.567850721	1.26E-08
51131	PHF11	mRNA	-0.559778662	1.36E-06
51251	NT5C3A	mRNA	-0.590151043	1.40E-13
51296	SLC15A3	mRNA	-0.841542686	2.60E-06
5176	SERPINF1	mRNA	-1.017989377	0.002988235
5275	SERPINB13	mRNA	-0.614265371	7.95E-11
5329	PLAUR	mRNA	0.642600201	2.53E-05
54541	DDIT4	mRNA	-0.905607187	1.31E-30
54625	PARP14	mRNA	-0.581775047	4.25E-14
54739	XAF1	mRNA	-0.845958066	1.28E-12
54742	LY6K	mRNA	-1.017949692	7.52E-07
54809	SAMD9	mRNA	-0.544950944	8.11E-09
55008	HERC6	mRNA	-0.621591864	2.25E-11
55337	C19orf66	mRNA	-0.616636076	6.93E-05
55388	MCM10	mRNA	0.567572725	5.51E-06
55502	HES6	mRNA	-1.256658512	0.008149919
55652	SLC48A1	mRNA	-0.548438783	4.55E-04
55902	ACSS2	mRNA	-1.337483762	7.41E-29
570	BAAT	mRNA	-1.217283365	0.020062439
5734	PTGER4	mRNA	0.521759787	0.025286787
5742	PTGS1	mRNA	0.583823307	0.021416051
57673	BEND3	mRNA	0.501741807	0.025164952
57674	RNF213	mRNA	-0.559385017	2.72E-07
57761	TRIB3	mRNA	-0.612429623	5.48E-13
57804	POLD4	mRNA	-0.522878376	1.30E-04
5833	PCYT2	mRNA	-0.682713984	1.18E-17
58476	TP53INP2	mRNA	-1.723183149	2.48E-11
58526	MID1IP1	mRNA	-0.583081596	6.06E-13
5915	RARB	mRNA	-0.787534827	0.018903753
6303	SAT1	mRNA	-0.65676342	4.42E-08
6307	MSMO1	mRNA	-0.74576803	1.83E-28
6319	SCD	mRNA	-0.878930618	1.96E-17
6337	SCNN1A	mRNA	-0.875315718	4.10E-17
64063	PRSS22	mRNA	-1.217854414	4.22E-09
64108	RTP4	mRNA	-0.850983866	3.52E-04
64129	TINAGL1	mRNA	-0.666258741	7.24E-24
641371	ACOT1	mRNA	-1.445583973	3.39E-09
64220	STRA6	mRNA	-2.328628126	0.005454425
64761	PARP12	mRNA	-0.51402652	3.62E-09
65989	DLK2	mRNA	-0.608096336	0.002994455
6699	SPRR1B	mRNA	1.360468966	0.013262398
6720	SREBF1	mRNA	-0.8917945	2.40E-33
6772	STAT1	mRNA	-0.708351109	1.11E-15
6773	STAT2	mRNA	-0.633978115	5.61E-10
684	BST2	mRNA	-0.686969377	6.82E-07
7062	TCHH	mRNA	-1.031596781	0.012025719
715	C1R	mRNA	-0.513992741	0.005568752
7277	TUBA4A	mRNA	0.640690694	4.76E-12
7280	TUBB2A	mRNA	0.565180086	4.03E-04
7294	TXK	mRNA	-1.288330888	0.033995947
7318	UBA7	mRNA	-0.793056681	4.77E-07
744	MPPED2	mRNA	-0.565311858	0.001330158
7453	WARS	mRNA	-0.519679073	5.75E-10
7851	MALL	mRNA	0.733442914	1.54E-07
79075	DSCC1	mRNA	0.566255801	0.005867502
79081	LBHD1	mRNA	-0.796212851	4.77E-04
79132	DHX58	mRNA	-0.50920217	3.97E-06
79157	MFSD11	mRNA	-0.698927694	2.25E-07
79365	BHLHE41	mRNA	-0.605761947	6.77E-05
79639	TMEM53	mRNA	-0.534199687	0.018435148
79802	HHIPL2	mRNA	-0.669178276	0.014520371
80117	ARL14	mRNA	-0.710770006	0.026259313
80325	ABTB1	mRNA	-0.581156667	0.04531982
80339	PNPLA3	mRNA	-0.992923569	1.05E-04
81029	WNT5B	mRNA	-5.531964224	0.005942874
81558	FAM117A	mRNA	-0.803255121	0.01452904
81704	DOCK8	mRNA	-1.468254446	5.14E-06
83666	PARP9	mRNA	-0.564637322	3.56E-15
83858	ATAD3B	mRNA	0.532077467	0.002938653
8416	ANXA9	mRNA	-0.611469153	0.034277074
84836	ABHD14B	mRNA	-0.544606203	9.43E-04
84875	PARP10	mRNA	-0.771591875	8.22E-11
84941	HSH2D	mRNA	-0.766168306	1.27E-06
8503	PIK3R3	mRNA	-0.707512471	6.12E-09
8519	IFITM1	mRNA	-0.612680137	0.010941347
8553	BHLHE40	mRNA	-0.882803473	7.92E-20
860	RUNX2	mRNA	-0.755776474	6.61E-05
8608	RDH16	mRNA	0.865956405	4.83E-05
8743	TNFSF10	mRNA	-0.529848993	8.00E-05
8744	TNFSF9	mRNA	-0.69840014	7.80E-13
8796	SCEL	mRNA	-0.691776281	1.16E-04
89846	FGD3	mRNA	-0.936309392	1.63E-10
9022	CLIC3	mRNA	-0.919592263	0.023962199
9111	NMI	mRNA	-0.566374211	8.83E-12
91351	DDX60L	mRNA	-0.948829588	7.24E-21
9246	UBE2L6	mRNA	-0.690394189	7.99E-12
9249	DHRS3	mRNA	-1.061733306	1.52E-10
9312	KCNB2	mRNA	-1.88496068	1.28E-04
93129	ORAI3	mRNA	-1.047813306	0.001072494
94240	EPSTI1	mRNA	-0.5353713	4.24E-07
94241	TP53INP1	mRNA	-0.995724533	2.87E-06
9636	ISG15	mRNA	-0.629061103	6.06E-09
970	CD70	mRNA	-0.744154574	1.90E-05
9854	C2CD2L	mRNA	0.516753377	0.011428425
9881	TRANK1	mRNA	-0.735419313	1.45E-04
