# Supplementary material for: Hyperstable EGF-like bleogen derived from cactus accelerates corneal healing in rats
Source: Front Pharmacol. 2022 Aug 16;13:942168. doi: 10.3389/fphar.2022.942168 (PMC9424907; doi:10.3389/fphar.2022.942168)
Supplement: Supplementary file 3 [file Table4.XLSX]

## Sheet: TGF-β regulation of extracellul
Bleogen pB1	EGF		Common to both bleogen pB1 and EGF
PTGER4	CSF1		ATF3
IDI1	SERPINE1		CDH5
INSIG1	TNC		CYP1B1
LTBP1	CCNC		CYR61
HMGCR	IFIT1		IFIT1
IFIT1	CLDN1		IFIT3
SAT1	SAT1		PTGS1
ACAB	IFIT3		SAT1
IFIT3	CDH5		SCD
CYR61	LGALS3		TNFSF10
PTGS1	CDH4		TRIB3
CDH5	RGS2
IMPA2	EFEMP1
TNFSF10	RUVBL2
CYP1B1	STMN1
PCK2	PIM1
PCYT2	TNFSF10
HMGCS1	CYP1B1
ACLY	FADS1
SCD	ATG3
CTH	MAP2K1
DDIT4	FBXW8
TRIB3	KRT4
ATF3	DAPK1
	IL1R1
	F2R
	ARID5A
	TAP1
	ANK3
	GTPBP2
	MID1
	CDC25A
	SLPI
	MTHFD2
	MORF4L2
	NINJ1
	TRIB3
	PLA2R1
	SCG2
	ATF3
	CFB
	NAIP
	IDO1
	SLC27A4
	DLX2
	CRABP2
	CTBP1
	CREM
	LPAR1
	FBLN1
	LTBP2
	ACACB
	FUT4
	EFNB3
	GRK5
	PDGFD
	STK38
	EIF4EBP1
	PLEK2
	SKIL
	IVNS1ABP
	EGR2
	TGFB2
	BTN2A1
	RARRES3
	INSR
	TFPI2
	IDH2
	ASNS
	MICAL2
	CDC6
	INHBA
	SMAD7
	COL1A1
	FOSL1
	BMP4
	CLK1
	EHD3
	UCK2
	AKR1B10
	STK25
	CYP1A1
	LCN2
	IARS
	OSBPL1A
	BCL2L1
	NRP2
	SYNM
	ITGAM
	ECM2
	CITED2
	SLC2A1
	TNFAIP2
	TNFAIP3
	CXCL1
	CROT
	PTPRK
	SLC7A11
	PCSK6
	AREG
	CYR61
	PTPRF
	CSRP2
	ADAMTS1
	CTSL
	NCK2
	BDKRB2
	CASP1
	TIMP3
	AOX1
	ADAMTS6
	KLF10
	IL11
	FOXD1
	MME
	TNFRSF12A
	BTN3A2
	F3
	ETV5
	PIGC
	ACTA2
	RBL2
	ALDH1A3
	PKM
	TFDP2
	ELF3
	ADORA2B
	IL1B
	GAS1
	GARS
	PLIN2
	PPARG
	PDE5A
	IVL
	IRF9
	PRPS1
	COL15A1
	CAMK2D
	C1S
	CEBPD
	STX17
	C1R
	INPP1
	SLC20A1
	SEMA3A
	GCNT1
	ODC1
	NEDD9
	PTN
	PTGS2
	NOL3
	THBS2
	HSPA13
	AKAP2
	PTHLH
	PTGS1
	GPNMB
	SULT1E1
	CREG1
	E2F2
	E2F3
	CKB
	GBP2
	CNNM3
	CTNNAL1
	RAE1
	CD55
	ARNT2
	SVIL
	CDKN2B
	TCF7L1
	ANGPT1
	CDKN2A
	TAF13
	AKR1C1
	PTPN11
	VEGFA
	MFAP5
	CLEC2B
	TSPAN13
	NFIB
	SCD
	DLC1
	STK17B
	ERCC1
	RAB13
	ACKR3
	EVI2B
	ZNF212
	PFKP
	CDK5R1

## Sheet: interferon-alpha beta signaling
Bleogen pB1	EGF		Common to both bleogen pB1 and EGF
IFITM1	IFITM3		IFI35
STAT1	IFITM1		IFIT1
MX2	IFITM2		IFIT3
STAT2	IFI6		IFITM1
MX1	ADAR		IRF7
ISG15	IFI35		ISG15
IFI35	IFIT1		MX1
IFIT1	USP18		MX2
USP18	IFIT3		OAS1
IFIT3	IFIT2		OAS2
OAS1	OASL		OAS3
OAS2	SOCS3		STAT1
OAS3	SOCS1		STAT2
IRF7	GBP2		USP18
XAF1	IP6K2		XAF1
	STAT1
	MX2
	STAT2
	MX1
	HLA-B
	HLA-C
	ISG15
	PTPN11
	HLA-A
	HLA-F
	PSMB8
	HLA-E
	IFI27
	OAS1
	OAS2
	IRF1
	OAS3
	IRF7
	IRF5
	PTPN6
	XAF1
	IRF9

## Sheet: interferon signaling
Bleogen pB1	EGF		Common to both bleogen pB1 and EGF
IFITM1	EIF4A2		GBP1
UBA7	IFITM3		IFI35
STAT1	EIF4A1		IFIT1
MX2	IFITM1		IFIT3
STAT2	CIITA		IFITM1
MX1	IFITM2		IRF7
UBE2L6	NUP188		ISG15
ISG15	UBE2L6		MX1
IFI35	ADAR		MX2
IFIT1	IFI35		OAS1
USP18	IFIT1		OAS2
IFIT3	IFIT3		OAS3
OAS1	ICAM1		STAT1
OAS2	IFIT2		STAT2
OAS3	OASL		UBA7
IRF7	HERC5		UBE2L6
XAF1	KPNA4		USP18
GBP1	KPNA5		XAF1
	B2M
	KPNA3
	GBP6
	GBP5
	DDX58
	IFNGR2
	PRKCD
	HLA-B
	HLA-C
	HLA-A
	HLA-F
	HLA-E
	IFI27
	OAS1
	OAS2
	IRF1
	OAS3
	IRF7
	IRF5
	NUP54
	CD44
	IRF9
	HLA-DQB1
	CAMK2D
	SP100
	SEH1L
	UBA7
	CAMK2A
	PTAFR
	IFI6
	AAAS
	USP18
	SOCS3
	SOCS1
	FLNB
	GBP2
	GBP1
	RAE1
	GBP4
	IP6K2
	MAPK3
	NUP155
	STAT1
	MX2
	STAT2
	MX1
	EIF2AK2
	ISG15
	PTPN11
	PSMB8
	PTPN6
	XAF1
	EIF4G1
	NUP37

## Sheet: immune system signaling by inte
Bleogen pB1	EGF		Common to both bleogen pB1 and EGF
IFITM1	EIF4A2		GBP1
UBA7	IFITM3		IFI35
STAT1	EIF4A1		IFIT1
STAT2	IFITM1		IFIT3
MX2	IL1RN		IFITM1
MX1	IFITM2		IRF7
PIK3R3	CSF2		ISG15
UBE2L6	NUP188		MX1
ISG15	IRS1		MX2
IFI35	INPPL1		OAS1
IFIT1	UBE2L6		OAS2
USP18	IRS2		OAS3
IFIT3	IFI35		PIK3R3
OAS1	IFIT1		STAT1
OAS2	IFIT3		STAT2
OAS3	ICAM1		UBA7
IRF7	IFIT2		UBE2L6
TAB3	HERC5		USP18
XAF1	KPNA4		XAF1
GBP1	MAP3K8
	KPNA5
	B2M
	KPNA3
	GBP6
	GBP5
	MAP2K1
	IL1R1
	IL1R2
	PRKCD
	HLA-B
	HLA-C
	HLA-A
	HLA-F
	HLA-E
	IFI27
	IL6ST
	SEH1L
	UBA7
	PIK3R3
	PIK3R2
	AAAS
	SOCS2
	SOCS3
	SOCS1
	IRAK1
	INPP5D
	IP6K2
	MAP2K6
	NUP155
	EIF2AK2
	ISG15
	NFKB2
	GRB2
	TAB1
	IL7R
	XAF1
	EIF4G1
	CIITA
	PIK3CD
	ADAR
	OASL
	CASP1
	HRAS
	CHUK
	RIPK2
	DDX58
	IFNGR2
	IL1A
	OAS1
	LCK
	OAS2
	IL1B
	IRF1
	OAS3
	TRAF6
	IRF7
	IRF5
	NUP54
	CD44
	IRF9
	HLA-DQB1
	SP100
	CAMK2D
	PELI2
	PTAFR
	CAMK2A
	IFI6
	NOD1
	CBL
	IL2RG
	USP18
	FLNB
	GBP2
	RAE1
	GBP1
	GBP4
	MAPK3
	SH2B1
	STAT1
	STAT2
	MX2
	MX1
	PTPN11
	PSMB8
	TNIP2
	PTPN6
	NUP37

## Sheet: oncostatin M
Bleogen pB1	EGF		Common to both bleogen pB1 and EGF
HMGCS1	EPHB6		ANXA9
STAT1	VIPR1		ATF3
MMP1	CSF3		C1R
C1R	CSF2		CYR61
KRT1	IRS1		KRT1
PLAUR	SERPINE1		KRT16
PCSK9	TNC		KRT6A
HMGCR	PLAT		LDLR
RUNX2	ICAM1		MMP1
CYR61	KIF5B		OAS1
OAS1	B2M		PLAUR
KRT16	SLC16A3		STAT1
ANXA9	KRT6B
LDLR	EPHB3
ATF3	IER3
KRT6A	KRT6A
	TGM2
	IL4R
	KRT4
	IL1R1
	KRT1
	F2R
	IGFBP2
	TPM1
	KRT8
	ACSL5
	KRT7
	LIFR
	PCOLCE
	PGF
	BTC
	CLDN4
	RRAGB
	IL6ST
	STEAP1
	TP53
	SLC27A2
	ATF3
	DSC2
	MT1E
	FBN2
	CRABP2
	KLK1
	EPAS1
	NEDD4L
	TGFA
	BCL10
	HCAR3
	SOCS3
	LDHA
	CCNB1
	SOCS1
	SLCO1B3
	PGK1
	HMOX1
	PI3
	JUN
	HSPA5
	FOXN3
	FOSL2
	COL1A1
	MLLT11
	EFNA1
	H1F0
	AKR1B10
	TCN1
	GJB5
	LCN2
	CDKN1A
	ECM1
	RARG
	SYNM
	CDKN1B
	ECM2
	CXCL8
	SECTM1
	CXCL1
	CYR61
	HK2
	CALB2
	CTSH
	ANXA9
	TIMP1
	TIMP4
	CTSB
	KLF10
	IL11
	SERPINB4
	RFC3
	SERPINB2
	ABCC2
	MMP1
	MMP3
	GAB1
	PLAUR
	PLA2G4A
	RAD23A
	F3
	DNAJC3
	MMP13
	OAS1
	IRF1
	PPARG
	GART
	IVL
	C1S
	CEBPD
	C1R
	PTGS2
	CYP3A4
	STX11
	PTHLH
	AURKA
	SRM
	PTPRZ1
	CCL5
	CCL2
	SNCG
	LDLR
	XDH
	STAT1
	AKR1C1
	KRT13
	BBOX1
	KRT10
	VEGFA
	KRT18
	KRT16
	KRT14
	CDK5R1
